# Supplementary material for: Hierarchical Tissue-Specific Modeling of Pathology Images Predicts Response in HER2+ Breast Cancer
Source: Cyborg Bionic Syst. 2026 Apr 22;7:0554. doi: 10.34133/cbsystems.0554 (PMC13100347; doi:10.34133/cbsystems.0554)
Supplement: Supplementary 1 — Sections S1 to S8 Figs. S1 and S2 Tables S1 to S7 Data Files S1 to S5 References [64–69] [file cbsystems.0554.f1.zip]

Archive with 6 entries (6 files):
- Data files S1.docx
- Data files S1_.docx
- Data files S2.xlsx
- Data files S3.xlsx
- Data files S4.xlsx
- Data files S5.xlsx
