# Supplementary material for: Hierarchical Tissue-Specific Modeling of Pathology Images Predicts Response in HER2+ Breast Cancer
Source: Cyborg Bionic Syst. 2026 Apr 22;7:0554. doi: 10.34133/cbsystems.0554 (PMC13100347; doi:10.34133/cbsystems.0554)
Supplement: Supplementary 1 — Sections S1 to S8 Figs. S1 and S2 Tables S1 to S7 Data Files S1 to S5 References [64–69] [file cbsystems.0554.f1.zip › Data files S2.xlsx]

## Sheet: Feature Name
Feature Name	Feature Abbreviation
Closeness Centrality (Maximum)	CC (max)
Closeness Centrality (Mean)	CC (mean)
Closeness Centrality (Median)	CC (median)
Closeness Centrality (Minimum)	CC (min)
Closeness Centrality (Standard Deviation)	CC (std)
Closeness Centrality Histogram (Bin 1)	CC (bin 1)
Closeness Centrality Histogram (Bin 10)	CC (bin 10)
Closeness Centrality Histogram (Bin 2)	CC (bin 2)
Closeness Centrality Histogram (Bin 3)	CC (bin 3)
Closeness Centrality Histogram (Bin 4)	CC (bin 4)
Closeness Centrality Histogram (Bin 5)	CC (bin 5)
Closeness Centrality Histogram (Bin 6)	CC (bin 6)
Closeness Centrality Histogram (Bin 7)	CC (bin 7)
Closeness Centrality Histogram (Bin 8)	CC (bin 8)
Closeness Centrality Histogram (Bin 9)	CC (bin 9)
Clustering Coefficient (Maximum)	CL (max)
Clustering Coefficient (Mean)	CL (mean)
Clustering Coefficient (Median)	CL (median)
Clustering Coefficient (Minimum)	CL (min)
Clustering Coefficient (Standard Deviation)	CL (std)
Clustering Coefficient Histogram (Bin 1)	CL (bin 1)
Clustering Coefficient Histogram (Bin 10)	CL (bin 10)
Clustering Coefficient Histogram (Bin 2)	CL (bin 2)
Clustering Coefficient Histogram (Bin 3)	CL (bin 3)
Clustering Coefficient Histogram (Bin 4)	CL (bin 4)
Clustering Coefficient Histogram (Bin 5)	CL (bin 5)
Clustering Coefficient Histogram (Bin 6)	CL (bin 6)
Clustering Coefficient Histogram (Bin 7)	CL (bin 7)
Clustering Coefficient Histogram (Bin 8)	CL (bin 8)
Clustering Coefficient Histogram (Bin 9)	CL (bin 9)
Community Structure (Maximum)	CD (max)
Community Structure (Mean)	CD (mean)
Community Structure (Median)	CD (median)
Community Structure (Minimum)	CD (min)
Community Structure (Standard Deviation)	CD (std)
Community Structure Histogram (Bin 1)	CD (bin 1)
Community Structure Histogram (Bin 10)	CD (bin 10)
Community Structure Histogram (Bin 2)	CD (bin 2)
Community Structure Histogram (Bin 3)	CD (bin 3)
Community Structure Histogram (Bin 4)	CD (bin 4)
Community Structure Histogram (Bin 5)	CD (bin 5)
Community Structure Histogram (Bin 6)	CD (bin 6)
Community Structure Histogram (Bin 7)	CD (bin 7)
Community Structure Histogram (Bin 8)	CD (bin 8)
Community Structure Histogram (Bin 9)	CD (bin 9)
Deep-learning-derived pCR scores (Mean)	DLPS (mean)
Deep-learning-derived pCR scores (Standard Deviation)	DLPS (std)
Degree Centrality (Maximum)	DC (max)
Degree Centrality (Mean)	DC (mean)
Degree Centrality (Median)	DC (median)
Degree Centrality (Minimum)	DC (min)
Degree Centrality (Standard Deviation)	DC (std)
Degree Centrality Histogram (Bin 1)	DC (bin 1)
Degree Centrality Histogram (Bin 10)	DC (bin 10)
Degree Centrality Histogram (Bin 2)	DC (bin 2)
Degree Centrality Histogram (Bin 3)	DC (bin 3)
Degree Centrality Histogram (Bin 4)	DC (bin 4)
Degree Centrality Histogram (Bin 5)	DC (bin 5)
Degree Centrality Histogram (Bin 6)	DC (bin 6)
Degree Centrality Histogram (Bin 7)	DC (bin 7)
Degree Centrality Histogram (Bin 8)	DC (bin 8)
Degree Centrality Histogram (Bin 9)	DC (bin 9)
Katz Centrality (Maximum)	KC (max)
Katz Centrality (Mean)	KC (mean)
Katz Centrality (Median)	KC (median)
Katz Centrality (Minimum)	KC (min)
Katz Centrality (Standard Deviation)	KC (std)
Katz Centrality Histogram (Bin 1)	KC (bin 1)
Katz Centrality Histogram (Bin 10)	KC (bin 10)
Katz Centrality Histogram (Bin 2)	KC (bin 2)
Katz Centrality Histogram (Bin 3)	KC (bin 3)
Katz Centrality Histogram (Bin 4)	KC (bin 4)
Katz Centrality Histogram (Bin 5)	KC (bin 5)
Katz Centrality Histogram (Bin 6)	KC (bin 6)
Katz Centrality Histogram (Bin 7)	KC (bin 7)
Katz Centrality Histogram (Bin 8)	KC (bin 8)
Katz Centrality Histogram (Bin 9)	KC (bin 9)
Network Density	NED
Node Degree (Maximum)	ND (max)
Node Degree (Mean)	ND (mean)
Node Degree (Median)	ND (median)
Node Degree (Minimum)	ND (min)
Node Degree (Standard Deviation)	ND (std)
Node Degree Histogram (Bin 1)	ND (bin 1)
Node Degree Histogram (Bin 10)	ND (bin 10)
Node Degree Histogram (Bin 2)	ND (bin 2)
Node Degree Histogram (Bin 3)	ND (bin 3)
Node Degree Histogram (Bin 4)	ND (bin 4)
Node Degree Histogram (Bin 5)	ND (bin 5)
Node Degree Histogram (Bin 6)	ND (bin 6)
Node Degree Histogram (Bin 7)	ND (bin 7)
Node Degree Histogram (Bin 8)	ND (bin 8)
Node Degree Histogram (Bin 9)	ND (bin 9)
ER	ER
PR	PR
ER%	ER%
PR%	PR%
HER2/CEP17 ratio	HER2/CEP17 ratio
CEP17 copy number	CEP17 copy number
