# Supplementary material for: Hierarchical Tissue-Specific Modeling of Pathology Images Predicts Response in HER2+ Breast Cancer
Source: Cyborg Bionic Syst. 2026 Apr 22;7:0554. doi: 10.34133/cbsystems.0554 (PMC13100347; doi:10.34133/cbsystems.0554)
Supplement: Supplementary 1 — Sections S1 to S8 Figs. S1 and S2 Tables S1 to S7 Data Files S1 to S5 References [64–69] [file cbsystems.0554.f1.zip › Data files S3.xlsx]

## Sheet: Yale Tumor
Feature Name	P_value	stats	P value (FDR-adjusted)
Deep-learning-derived pCR scores (Mean)	3.2859e-05	1357	0.00305588
Node Degree Histogram (Bin 9)	0.00747223	586.5	0.0204152
Clustering Coefficient Histogram (Bin 5)	0.0154548	615.5	0.0204152
Node Degree Histogram (Bin 8)	0.0278694	1021	0.144553
Node Degree Histogram (Bin 7)	0.0321286	646	0.144553
Clustering Coefficient Histogram (Bin 7)	0.033214	647.5	0.144553
Community Structure Histogram (Bin 3)	0.0337315	648.5	0.144553
Community Structure Histogram (Bin 1)	0.041671	658	0.144553
Closeness Centrality Histogram (Bin 9)	0.0477617	664.5	0.144553
Deep-learning-derived pCR scores (Standard Deviation)	0.0561141	1104	0.144553
Node Degree (Mean)	0.0566797	672.5	0.144553
Closeness Centrality Histogram (Bin 5)	0.0715769	684.5	0.224425
Node Degree Histogram (Bin 5)	0.0722802	686.5	0.224425
Community Structure (Standard Deviation)	0.0800148	690	0.257406
Clustering Coefficient Histogram (Bin 2)	0.083301	692.5	0.257406
Closeness Centrality (Minimum)	0.10197	1073	0.257406
Closeness Centrality Histogram (Bin 4)	0.110203	707.5	0.257406
Closeness Centrality Histogram (Bin 2)	0.115967	710.5	0.257406
Community Structure Histogram (Bin 7)	0.11772	711.5	0.257406
Community Structure (Maximum)	0.120689	713	0.257406
Community Structure Histogram (Bin 4)	0.123267	714.5	0.257406
Degree Centrality Histogram (Bin 4)	0.126726	715.5	0.257406
Katz Centrality Histogram (Bin 4)	0.126726	715.5	0.257406
Clustering Coefficient Histogram (Bin 4)	0.126915	715.5	0.257406
Node Degree Histogram (Bin 6)	0.128627	1020.5	0.257406
Degree Centrality Histogram (Bin 2)	0.130148	717	0.257406
Katz Centrality Histogram (Bin 2)	0.130148	717	0.257406
Degree Centrality Histogram (Bin 8)	0.131357	717.5	0.257406
Katz Centrality Histogram (Bin 8)	0.131357	717.5	0.257406
Degree Centrality Histogram (Bin 1)	0.133382	718.5	0.257406
Katz Centrality Histogram (Bin 1)	0.133382	718.5	0.257406
Degree Centrality Histogram (Bin 10)	0.133401	718.5	0.257406
Katz Centrality Histogram (Bin 10)	0.133401	718.5	0.257406
Degree Centrality Histogram (Bin 7)	0.136869	720	0.257406
Katz Centrality Histogram (Bin 7)	0.136869	720	0.257406
Degree Centrality Histogram (Bin 9)	0.137009	720	0.257406
Katz Centrality Histogram (Bin 9)	0.137009	720	0.257406
Degree Centrality Histogram (Bin 3)	0.137129	720	0.257406
Katz Centrality Histogram (Bin 3)	0.137129	720	0.257406
Degree Centrality Histogram (Bin 6)	0.138271	720.5	0.257406
Katz Centrality Histogram (Bin 6)	0.138271	720.5	0.257406
Degree Centrality Histogram (Bin 5)	0.140526	721.5	0.257406
Katz Centrality Histogram (Bin 5)	0.140526	721.5	0.257406
Degree Centrality (Maximum)	0.141158	721.5	0.257406
Degree Centrality (Mean)	0.141158	721.5	0.257406
Degree Centrality (Median)	0.141158	721.5	0.257406
Degree Centrality (Standard Deviation)	0.141158	721.5	0.257406
Katz Centrality (Maximum)	0.141158	721.5	0.257406
Katz Centrality (Mean)	0.141158	721.5	0.257406
Katz Centrality (Median)	0.141158	721.5	0.257406
Katz Centrality (Standard Deviation)	0.141158	721.5	0.257406
Network Density	0.147273	1052	0.263392
Closeness Centrality Histogram (Bin 6)	0.162172	730	0.284566
Community Structure Histogram (Bin 10)	0.167507	732	0.288485
Clustering Coefficient (Standard Deviation)	0.176462	1041	0.298381
Closeness Centrality Histogram (Bin 8)	0.199615	743	0.327576
Clustering Coefficient Histogram (Bin 3)	0.200773	743.5	0.327576
Closeness Centrality (Mean)	0.206556	1031	0.330638
Community Structure (Mean)	0.209759	746	0.330638
Closeness Centrality (Median)	0.219584	1027	0.340355
Community Structure (Median)	0.259014	761.5	0.390805
Closeness Centrality (Maximum)	0.262173	1015	0.390805
Clustering Coefficient (Maximum)	0.264739	864	0.390805
Community Structure Histogram (Bin 5)	0.287302	768	0.417485
Clustering Coefficient Histogram (Bin 6)	0.369417	786.5	0.52855
Clustering Coefficient (Median)	0.389753	972	0.549197
Node Degree (Standard Deviation)	0.402237	793	0.556185
Closeness Centrality Histogram (Bin 7)	0.406673	794	0.556185
Community Structure Histogram (Bin 2)	0.439044	800.5	0.58135
Node Degree Histogram (Bin 2)	0.440218	924	0.58135
Community Structure Histogram (Bin 8)	0.444338	801.5	0.58135
Clustering Coefficient Histogram (Bin 8)	0.450077	934	0.58135
Closeness Centrality (Standard Deviation)	0.481014	968	0.606768
Closeness Centrality Histogram (Bin 10)	0.482805	808.5	0.606768
Community Structure Histogram (Bin 6)	0.493864	810.5	0.612392
Community Structure Histogram (Bin 9)	0.505031	812.5	0.617998
Node Degree Histogram (Bin 3)	0.522448	954	0.625366
Node Degree Histogram (Bin 10)	0.524501	818.5	0.625366
Node Degree (Maximum)	0.559562	837	0.658725
Clustering Coefficient (Mean)	0.616509	945	0.716691
Node Degree Histogram (Bin 4)	0.680574	918.5	0.774704
Closeness Centrality Histogram (Bin 3)	0.683073	841.5	0.774704
Clustering Coefficient Histogram (Bin 9)	0.705765	850.5	0.790797
Node Degree (Median)	0.755807	859	0.836786
Clustering Coefficient Histogram (Bin 10)	0.779394	920	0.852749
Closeness Centrality Histogram (Bin 1)	0.813562	861	0.879782
Clustering Coefficient Histogram (Bin 1)	0.883393	905	0.944316
Clustering Coefficient (Minimum)	1	888	1
Community Structure (Minimum)	1	888	1
Degree Centrality (Minimum)	1	888	1
Katz Centrality (Minimum)	1	888	1
Node Degree (Minimum)	1	888	1
Node Degree Histogram (Bin 1)	1	888	1

## Sheet: Yale Stroma
Feature Name	P_value	stats	P value (FDR-adjusted)
Clustering Coefficient Histogram (Bin 3)	0.0402167	656	0.134777
Community Structure Histogram (Bin 1)	0.0617369	697	0.234221
Community Structure Histogram (Bin 8)	0.0718653	705	0.234221
Clustering Coefficient Histogram (Bin 7)	0.0888172	716	0.323214
Deep-learning-derived pCR scores (Mean)	0.102995	1100	0.323214
Node Degree Histogram (Bin 10)	0.110069	1091	0.323214
Closeness Centrality Histogram (Bin 10)	0.114728	730.5	0.323214
Node Degree (Maximum)	0.127178	765	0.496683
Community Structure Histogram (Bin 6)	0.148115	745.5	0.496683
Closeness Centrality Histogram (Bin 8)	0.154664	748	0.496683
Clustering Coefficient Histogram (Bin 4)	0.156066	748.5	0.496683
Community Structure Histogram (Bin 9)	0.16159	751	0.496683
Node Degree Histogram (Bin 2)	0.16192	840.5	0.496683
Community Structure Histogram (Bin 3)	0.186755	760	0.496683
Node Degree Histogram (Bin 3)	0.187895	802	0.496683
Degree Centrality Histogram (Bin 7)	0.198901	764	0.496683
Katz Centrality Histogram (Bin 7)	0.198901	764	0.496683
Degree Centrality Histogram (Bin 3)	0.206474	766.5	0.496683
Katz Centrality Histogram (Bin 3)	0.206474	766.5	0.496683
Degree Centrality Histogram (Bin 4)	0.211274	768	0.496683
Katz Centrality Histogram (Bin 4)	0.211274	768	0.496683
Clustering Coefficient Histogram (Bin 5)	0.216824	770	0.496683
Degree Centrality Histogram (Bin 10)	0.217503	770	0.496683
Katz Centrality Histogram (Bin 10)	0.217503	770	0.496683
Degree Centrality Histogram (Bin 8)	0.219253	770.5	0.496683
Katz Centrality Histogram (Bin 8)	0.219253	770.5	0.496683
Degree Centrality (Maximum)	0.233459	774.5	0.496683
Degree Centrality (Mean)	0.233459	774.5	0.496683
Degree Centrality (Median)	0.233459	774.5	0.496683
Degree Centrality (Standard Deviation)	0.233459	774.5	0.496683
Katz Centrality (Maximum)	0.233459	774.5	0.496683
Katz Centrality (Mean)	0.233459	774.5	0.496683
Katz Centrality (Median)	0.233459	774.5	0.496683
Katz Centrality (Standard Deviation)	0.233459	774.5	0.496683
Node Degree (Mean)	0.233503	774.5	0.496683
Degree Centrality Histogram (Bin 5)	0.23614	775.5	0.496683
Katz Centrality Histogram (Bin 5)	0.23614	775.5	0.496683
Degree Centrality Histogram (Bin 1)	0.237552	776	0.496683
Katz Centrality Histogram (Bin 1)	0.237552	776	0.496683
Network Density	0.245677	1046	0.496683
Node Degree Histogram (Bin 6)	0.251591	800.5	0.496683
Degree Centrality Histogram (Bin 9)	0.259366	782	0.496683
Katz Centrality Histogram (Bin 9)	0.259366	782	0.496683
Closeness Centrality Histogram (Bin 5)	0.259426	782	0.496683
Clustering Coefficient (Minimum)	0.265197	1003.5	0.496683
Degree Centrality Histogram (Bin 6)	0.266682	784	0.496683
Katz Centrality Histogram (Bin 6)	0.266682	784	0.496683
Clustering Coefficient Histogram (Bin 1)	0.267179	784.5	0.496683
Clustering Coefficient (Maximum)	0.271119	888	0.496683
Degree Centrality Histogram (Bin 2)	0.272374	785.5	0.496683
Katz Centrality Histogram (Bin 2)	0.272374	785.5	0.496683
Closeness Centrality Histogram (Bin 6)	0.284267	788.5	0.506409
Node Degree Histogram (Bin 4)	0.289173	823	0.506409
Closeness Centrality Histogram (Bin 9)	0.294044	791	0.506409
Closeness Centrality Histogram (Bin 7)	0.303975	793.5	0.513995
Closeness Centrality (Minimum)	0.340988	1022	0.557875
Node Degree (Median)	0.341924	825	0.557875
Clustering Coefficient (Median)	0.372153	1008.5	0.593912
Closeness Centrality Histogram (Bin 4)	0.376783	810	0.593912
Community Structure (Median)	0.414805	818.5	0.642125
Clustering Coefficient (Mean)	0.421179	1005	0.642125
Closeness Centrality (Maximum)	0.473116	995	0.697652
Clustering Coefficient Histogram (Bin 6)	0.47815	830	0.697652
Clustering Coefficient Histogram (Bin 8)	0.480105	951	0.697652
Closeness Centrality (Mean)	0.517082	987	0.728615
Closeness Centrality (Median)	0.517082	987	0.728615
Community Structure (Mean)	0.542709	841.5	0.730463
Node Degree Histogram (Bin 5)	0.542852	981.5	0.730463
Deep-learning-derived pCR scores (Standard Deviation)	0.545595	982	0.730463
Community Structure (Maximum)	0.549811	843	0.730463
Community Structure Histogram (Bin 5)	0.564849	845.5	0.739873
Community Structure (Standard Deviation)	0.580815	848	0.750219
Closeness Centrality (Standard Deviation)	0.604869	972	0.770587
Closeness Centrality Histogram (Bin 1)	0.642887	858.5	0.807952
Node Degree Histogram (Bin 9)	0.707918	868.5	0.877818
Community Structure Histogram (Bin 4)	0.803617	883	0.983374
Node Degree Histogram (Bin 8)	0.832969	898	0.995541
Clustering Coefficient Histogram (Bin 2)	0.864135	892	0.995541
Clustering Coefficient Histogram (Bin 10)	0.865141	892	0.995541
Clustering Coefficient (Standard Deviation)	0.872191	893	0.995541
Community Structure Histogram (Bin 10)	0.87891	894	0.995541
Clustering Coefficient Histogram (Bin 9)	0.880257	896.5	0.995541
Community Structure Histogram (Bin 7)	0.895972	896.5	0.995541
Closeness Centrality Histogram (Bin 3)	0.906395	898	0.995541
Node Degree Histogram (Bin 7)	0.909903	898.5	0.995541
Community Structure Histogram (Bin 2)	0.934001	922	1
Node Degree (Standard Deviation)	0.965319	906.5	1
Closeness Centrality Histogram (Bin 2)	0.979152	908.5	1
Community Structure (Minimum)	1	912	1
Degree Centrality (Minimum)	1	912	1
Katz Centrality (Minimum)	1	912	1
Node Degree (Minimum)	1	912	1
Node Degree Histogram (Bin 1)	1	912	1

## Sheet: Yale iTILs
Feature Name	P_value	stats	P value (FDR-adjusted)
Closeness Centrality Histogram (Bin 9)	0.00741196	496.5	0.0166121
Community Structure Histogram (Bin 7)	0.0127976	523	0.126612
Closeness Centrality (Maximum)	0.0967603	926.5	0.216378
Closeness Centrality (Minimum)	0.0999124	925	0.216378
Closeness Centrality (Standard Deviation)	0.0727637	940	0.216378
Closeness Centrality Histogram (Bin 3)	0.109353	599.5	0.216378
Closeness Centrality Histogram (Bin 4)	0.0924123	592.5	0.216378
Closeness Centrality Histogram (Bin 6)	0.0686074	577	0.216378
Closeness Centrality Histogram (Bin 7)	0.0999335	596.5	0.216378
Clustering Coefficient (Mean)	0.0501812	956.5	0.216378
Clustering Coefficient (Median)	0.0341134	968.5	0.216378
Clustering Coefficient (Minimum)	0.0472256	954	0.216378
Clustering Coefficient Histogram (Bin 4)	0.0586882	577	0.216378
Community Structure (Maximum)	0.0843526	586.5	0.216378
Community Structure (Mean)	0.0400694	552	0.216378
Community Structure (Median)	0.0883386	591	0.216378
Community Structure (Standard Deviation)	0.0882043	587	0.216378
Community Structure Histogram (Bin 10)	0.103927	598.5	0.216378
Community Structure Histogram (Bin 4)	0.0382346	566.5	0.216378
Community Structure Histogram (Bin 9)	0.0408112	571.5	0.216378
Degree Centrality (Maximum)	0.0957512	591	0.216378
Degree Centrality (Mean)	0.0957512	591	0.216378
Degree Centrality (Median)	0.0957512	591	0.216378
Degree Centrality (Standard Deviation)	0.0957512	591	0.216378
Degree Centrality Histogram (Bin 1)	0.0883468	589.5	0.216378
Degree Centrality Histogram (Bin 2)	0.0986052	595.5	0.216378
Degree Centrality Histogram (Bin 3)	0.108864	601	0.216378
Degree Centrality Histogram (Bin 4)	0.100693	595.5	0.216378
Degree Centrality Histogram (Bin 6)	0.0969666	594.5	0.216378
Degree Centrality Histogram (Bin 7)	0.0874587	589	0.216378
Degree Centrality Histogram (Bin 9)	0.0824817	587.5	0.216378
Katz Centrality (Maximum)	0.0957512	591	0.216378
Katz Centrality (Mean)	0.0957512	591	0.216378
Katz Centrality (Median)	0.0957512	591	0.216378
Katz Centrality (Standard Deviation)	0.0957512	591	0.216378
Katz Centrality Histogram (Bin 1)	0.0883468	589.5	0.216378
Katz Centrality Histogram (Bin 2)	0.0986052	595.5	0.216378
Katz Centrality Histogram (Bin 3)	0.108864	601	0.216378
Katz Centrality Histogram (Bin 4)	0.100693	595.5	0.216378
Katz Centrality Histogram (Bin 6)	0.0969666	594.5	0.216378
Katz Centrality Histogram (Bin 7)	0.0874587	589	0.216378
Katz Centrality Histogram (Bin 9)	0.0824817	587.5	0.216378
Network Density	0.0939101	928	0.216378
Node Degree (Maximum)	0.0382562	567	0.216378
Node Degree Histogram (Bin 5)	0.0478003	575	0.216378
Node Degree Histogram (Bin 7)	0.0582137	576.5	0.216378
Node Degree Histogram (Bin 9)	0.0478041	573	0.216378
Closeness Centrality (Mean)	0.119772	916	0.226141
Closeness Centrality (Median)	0.119761	916	0.226141
Closeness Centrality Histogram (Bin 2)	0.127561	608	0.226141
Degree Centrality Histogram (Bin 10)	0.131308	608.5	0.226141
Degree Centrality Histogram (Bin 8)	0.125125	607.5	0.226141
Katz Centrality Histogram (Bin 10)	0.131308	608.5	0.226141
Katz Centrality Histogram (Bin 8)	0.125125	607.5	0.226141
Closeness Centrality Histogram (Bin 8)	0.139738	613	0.236284
Clustering Coefficient Histogram (Bin 5)	0.15109	616	0.250829
Deep-learning-derived pCR scores (Mean)	0.153734	903	0.250829
Node Degree Histogram (Bin 8)	0.160248	881.5	0.25695
Degree Centrality Histogram (Bin 5)	0.166365	621.5	0.257866
Katz Centrality Histogram (Bin 5)	0.166365	621.5	0.257866
Closeness Centrality Histogram (Bin 10)	0.187698	628.5	0.277778
Clustering Coefficient Histogram (Bin 2)	0.183219	631	0.277778
Clustering Coefficient Histogram (Bin 9)	0.188172	685.5	0.277778
Clustering Coefficient (Standard Deviation)	0.212189	633	0.306241
Community Structure Histogram (Bin 2)	0.214039	648.5	0.306241
Node Degree (Mean)	0.232712	638.5	0.327912
Node Degree Histogram (Bin 6)	0.265275	864	0.368218
Clustering Coefficient Histogram (Bin 7)	0.284728	666.5	0.389407
Community Structure Histogram (Bin 3)	0.304842	663	0.410875
Clustering Coefficient Histogram (Bin 6)	0.331189	669	0.440009
Node Degree Histogram (Bin 10)	0.352835	848	0.462164
Community Structure Histogram (Bin 8)	0.360426	675.5	0.465551
Community Structure Histogram (Bin 5)	0.416984	694	0.531226
Clustering Coefficient Histogram (Bin 3)	0.451348	685	0.567235
Closeness Centrality Histogram (Bin 5)	0.459419	685	0.56968
Node Degree Histogram (Bin 2)	0.50459	733	0.617459
Clustering Coefficient Histogram (Bin 10)	0.516109	693.5	0.621752
Node Degree (Median)	0.521469	704	0.621752
Node Degree (Standard Deviation)	0.537663	821.5	0.632945
Clustering Coefficient Histogram (Bin 8)	0.595194	797	0.691913
Deep-learning-derived pCR scores (Standard Deviation)	0.629724	808	0.723016
Node Degree Histogram (Bin 3)	0.713506	791	0.80922
Closeness Centrality Histogram (Bin 1)	0.724741	794.5	0.81206
Node Degree Histogram (Bin 4)	0.754064	742	0.834857
Clustering Coefficient Histogram (Bin 1)	0.838444	739	0.917357
Community Structure Histogram (Bin 1)	0.888211	744.5	0.960507
Clustering Coefficient (Maximum)	1	759	1
Community Structure (Minimum)	1	759	1
Community Structure Histogram (Bin 6)	0.967783	763.5	1
Degree Centrality (Minimum)	1	759	1
Katz Centrality (Minimum)	1	759	1
Node Degree (Minimum)	1	759	1
Node Degree Histogram (Bin 1)	1	759	1

## Sheet: Yale sTILs
Feature Name	P_value	stats	P value (FDR-adjusted)
Clustering Coefficient Histogram (Bin 10)	0.00728307	528	0.0111442
Community Structure Histogram (Bin 3)	0.0234618	591.5	0.242423
Deep-learning-derived pCR scores (Mean)	0.0320921	1036	0.242423
Deep-learning-derived pCR scores (Standard Deviation)	0.0405388	594	0.442343
Closeness Centrality Histogram (Bin 7)	0.0745433	625	0.442343
Community Structure (Maximum)	0.0787214	627	0.442343
Community Structure Histogram (Bin 8)	0.0883266	657.5	0.442343
Degree Centrality Histogram (Bin 4)	0.0915469	635.5	0.442343
Katz Centrality Histogram (Bin 4)	0.0915469	635.5	0.442343
Closeness Centrality (Minimum)	0.0915688	988	0.442343
Community Structure (Mean)	0.0924014	632.5	0.442343
Degree Centrality Histogram (Bin 7)	0.0949347	637.5	0.442343
Katz Centrality Histogram (Bin 7)	0.0949347	637.5	0.442343
Closeness Centrality (Mean)	0.113532	977	0.511948
Node Degree Histogram (Bin 2)	0.115646	855	0.511948
Closeness Centrality (Median)	0.120157	974	0.511948
Closeness Centrality (Maximum)	0.131862	969	0.511948
Degree Centrality Histogram (Bin 1)	0.137986	656.5	0.511948
Katz Centrality Histogram (Bin 1)	0.137986	656.5	0.511948
Degree Centrality Histogram (Bin 9)	0.139798	657	0.511948
Katz Centrality Histogram (Bin 9)	0.139798	657	0.511948
Degree Centrality Histogram (Bin 2)	0.139838	657	0.511948
Katz Centrality Histogram (Bin 2)	0.139838	657	0.511948
Community Structure (Standard Deviation)	0.15259	659	0.511948
Network Density	0.159503	958.5	0.511948
Degree Centrality Histogram (Bin 10)	0.180165	671.5	0.511948
Katz Centrality Histogram (Bin 10)	0.180165	671.5	0.511948
Degree Centrality (Maximum)	0.192669	672.5	0.511948
Degree Centrality (Mean)	0.192669	672.5	0.511948
Degree Centrality (Median)	0.192669	672.5	0.511948
Degree Centrality (Standard Deviation)	0.192669	672.5	0.511948
Katz Centrality (Maximum)	0.192669	672.5	0.511948
Katz Centrality (Mean)	0.192669	672.5	0.511948
Katz Centrality (Median)	0.192669	672.5	0.511948
Katz Centrality (Standard Deviation)	0.192669	672.5	0.511948
Community Structure (Median)	0.20605	680.5	0.532297
Closeness Centrality Histogram (Bin 8)	0.218087	683.5	0.548166
Degree Centrality Histogram (Bin 5)	0.230613	686	0.549923
Katz Centrality Histogram (Bin 5)	0.230613	686	0.549923
Clustering Coefficient Histogram (Bin 7)	0.237481	913.5	0.552143
Closeness Centrality Histogram (Bin 10)	0.251176	693	0.559098
Clustering Coefficient (Mean)	0.260019	691	0.559098
Clustering Coefficient (Standard Deviation)	0.289253	698	0.559098
Node Degree Histogram (Bin 5)	0.302774	704.5	0.559098
Node Degree Histogram (Bin 8)	0.311367	732	0.559098
Clustering Coefficient Histogram (Bin 4)	0.314861	709	0.559098
Degree Centrality Histogram (Bin 3)	0.316173	706.5	0.559098
Katz Centrality Histogram (Bin 3)	0.316173	706.5	0.559098
Closeness Centrality Histogram (Bin 3)	0.325367	707.5	0.559098
Community Structure Histogram (Bin 6)	0.327152	708.5	0.559098
Node Degree Histogram (Bin 3)	0.327419	723	0.559098
Clustering Coefficient (Median)	0.328321	710.5	0.559098
Node Degree Histogram (Bin 10)	0.328484	712.5	0.559098
Degree Centrality Histogram (Bin 8)	0.330649	709.5	0.559098
Katz Centrality Histogram (Bin 8)	0.330649	709.5	0.559098
Degree Centrality Histogram (Bin 6)	0.345267	712	0.563331
Katz Centrality Histogram (Bin 6)	0.345267	712	0.563331
Closeness Centrality Histogram (Bin 9)	0.420503	727.5	0.673712
Closeness Centrality (Standard Deviation)	0.427409	894	0.673712
Node Degree (Median)	0.441294	878.5	0.684006
Node Degree Histogram (Bin 4)	0.452762	849	0.688827
Node Degree Histogram (Bin 6)	0.464891	745	0.688827
Closeness Centrality Histogram (Bin 1)	0.466625	733.5	0.688827
Closeness Centrality Histogram (Bin 2)	0.491384	738.5	0.714042
Clustering Coefficient Histogram (Bin 3)	0.506617	741	0.721353
Node Degree (Standard Deviation)	0.511928	879.5	0.721353
Closeness Centrality Histogram (Bin 4)	0.522209	743	0.724857
Clustering Coefficient Histogram (Bin 5)	0.570481	750.5	0.780216
Closeness Centrality Histogram (Bin 5)	0.646954	762	0.871982
Community Structure Histogram (Bin 9)	0.668653	769.5	0.879088
Clustering Coefficient (Minimum)	0.671132	766	0.879088
Community Structure Histogram (Bin 10)	0.693864	769.5	0.896242
Closeness Centrality Histogram (Bin 6)	0.708215	849.5	0.898603
Clustering Coefficient Histogram (Bin 2)	0.719323	773	0.898603
Community Structure Histogram (Bin 5)	0.724977	838.5	0.898603
Node Degree (Maximum)	0.734342	842	0.898603
Clustering Coefficient Histogram (Bin 8)	0.761407	784.5	0.904645
Community Structure Histogram (Bin 7)	0.769062	780.5	0.904645
Community Structure Histogram (Bin 2)	0.777343	785.5	0.904645
Clustering Coefficient Histogram (Bin 1)	0.778189	781.5	0.904645
Community Structure Histogram (Bin 1)	0.791198	838	0.908413
Node Degree Histogram (Bin 7)	0.84756	830.5	0.961257
Node Degree (Mean)	0.867872	792	0.972435
Clustering Coefficient Histogram (Bin 6)	0.883735	795.5	0.978421
Node Degree Histogram (Bin 9)	0.924753	800	1
Clustering Coefficient Histogram (Bin 9)	0.964396	813.5	1
Community Structure Histogram (Bin 4)	0.974382	806.5	1
Clustering Coefficient (Maximum)	1	810	1
Community Structure (Minimum)	1	810	1
Degree Centrality (Minimum)	1	810	1
Katz Centrality (Minimum)	1	810	1
Node Degree (Minimum)	1	810	1
Node Degree Histogram (Bin 1)	1	810	1

## Sheet: Yale TILs
Feature Name	P_value	stats	P value (FDR-adjusted)
Deep-learning-derived pCR scores (Standard Deviation)	0.00428727	552	0.00813614
Deep-learning-derived pCR scores (Mean)	0.010232	1155	0.0424363
Community Structure Histogram (Bin 6)	0.0124238	595.5	0.0424363
Community Structure Histogram (Bin 2)	0.0263043	634.5	0.126612
Clustering Coefficient Histogram (Bin 3)	0.0309666	632	0.126612
Closeness Centrality Histogram (Bin 7)	0.0311525	631	0.126612
Clustering Coefficient Histogram (Bin 10)	0.0396375	641.5	0.126612
Degree Centrality Histogram (Bin 3)	0.0409486	644	0.126612
Katz Centrality Histogram (Bin 3)	0.0409486	644	0.126612
Community Structure (Maximum)	0.0414862	644.5	0.126612
Degree Centrality Histogram (Bin 5)	0.0423634	645.5	0.126612
Katz Centrality Histogram (Bin 5)	0.0423634	645.5	0.126612
Community Structure Histogram (Bin 3)	0.0519148	664.5	0.126612
Degree Centrality Histogram (Bin 8)	0.0530594	656	0.126612
Katz Centrality Histogram (Bin 8)	0.0530594	656	0.126612
Degree Centrality Histogram (Bin 1)	0.0563625	659	0.183107
Katz Centrality Histogram (Bin 1)	0.0563625	659	0.183107
Degree Centrality Histogram (Bin 10)	0.0587918	661	0.183107
Katz Centrality Histogram (Bin 10)	0.0587918	661	0.183107
Community Structure (Mean)	0.060283	660.5	0.183107
Degree Centrality Histogram (Bin 9)	0.060565	662	0.183107
Katz Centrality Histogram (Bin 9)	0.060565	662	0.183107
Degree Centrality Histogram (Bin 6)	0.0627985	664	0.183107
Katz Centrality Histogram (Bin 6)	0.0627985	664	0.183107
Closeness Centrality Histogram (Bin 2)	0.0663017	666.5	0.183107
Community Structure (Standard Deviation)	0.0680616	666.5	0.183107
Degree Centrality (Maximum)	0.072902	670	0.183107
Degree Centrality (Mean)	0.072902	670	0.183107
Degree Centrality (Median)	0.072902	670	0.183107
Degree Centrality (Standard Deviation)	0.072902	670	0.183107
Katz Centrality (Maximum)	0.072902	670	0.183107
Katz Centrality (Mean)	0.072902	670	0.183107
Katz Centrality (Median)	0.072902	670	0.183107
Katz Centrality (Standard Deviation)	0.072902	670	0.183107
Degree Centrality Histogram (Bin 2)	0.0740789	672	0.183107
Katz Centrality Histogram (Bin 2)	0.0740789	672	0.183107
Closeness Centrality Histogram (Bin 9)	0.0762012	674.5	0.183107
Network Density	0.0773846	1066	0.183107
Closeness Centrality (Minimum)	0.0773861	1066	0.183107
Community Structure (Median)	0.0787556	677	0.183107
Node Degree (Median)	0.0859766	707.5	0.19502
Community Structure Histogram (Bin 8)	0.0909131	695.5	0.201308
Node Degree Histogram (Bin 9)	0.0939387	688.5	0.20317
Closeness Centrality Histogram (Bin 8)	0.101236	688.5	0.212254
Node Degree Histogram (Bin 10)	0.104077	1039.5	0.212254
Closeness Centrality Histogram (Bin 4)	0.104986	690	0.212254
Closeness Centrality (Median)	0.111759	1046.5	0.212702
Closeness Centrality (Mean)	0.112779	1046	0.212702
Degree Centrality Histogram (Bin 7)	0.114356	695	0.212702
Katz Centrality Histogram (Bin 7)	0.114356	695	0.212702
Degree Centrality Histogram (Bin 4)	0.128448	701.5	0.229724
Katz Centrality Histogram (Bin 4)	0.128448	701.5	0.229724
Clustering Coefficient (Median)	0.131062	1034	0.229977
Community Structure Histogram (Bin 5)	0.139275	733	0.239862
Closeness Centrality (Maximum)	0.162513	1025	0.270122
Node Degree (Maximum)	0.162654	726.5	0.270122
Node Degree Histogram (Bin 7)	0.18595	725	0.303393
Closeness Centrality Histogram (Bin 5)	0.191656	725	0.307311
Closeness Centrality Histogram (Bin 3)	0.213234	732	0.336115
Community Structure Histogram (Bin 9)	0.225893	739	0.350134
Closeness Centrality Histogram (Bin 6)	0.245407	741	0.37098
Clustering Coefficient Histogram (Bin 2)	0.24732	744.5	0.37098
Clustering Coefficient (Standard Deviation)	0.256247	743	0.37827
Node Degree (Mean)	0.287595	751	0.417912
Community Structure Histogram (Bin 10)	0.303664	756	0.434473
Node Degree Histogram (Bin 5)	0.325748	766	0.454897
Clustering Coefficient (Minimum)	0.332336	973	0.454897
Community Structure Histogram (Bin 4)	0.332613	763.5	0.454897
Clustering Coefficient Histogram (Bin 6)	0.346601	767	0.467158
Closeness Centrality Histogram (Bin 1)	0.352244	766.5	0.467981
Clustering Coefficient Histogram (Bin 8)	0.36518	942	0.478335
Clustering Coefficient Histogram (Bin 7)	0.372897	777	0.481658
Clustering Coefficient (Mean)	0.396995	964	0.501159
Closeness Centrality Histogram (Bin 10)	0.398771	776.5	0.501159
Node Degree Histogram (Bin 4)	0.40492	809	0.502101
Clustering Coefficient Histogram (Bin 1)	0.467658	790	0.572265
Clustering Coefficient Histogram (Bin 5)	0.486571	792.5	0.587677
Community Structure Histogram (Bin 7)	0.499004	795	0.594966
Closeness Centrality (Standard Deviation)	0.516505	942	0.608037
Node Degree Histogram (Bin 8)	0.549532	920.5	0.638831
Clustering Coefficient Histogram (Bin 4)	0.679725	824	0.7802
Community Structure Histogram (Bin 1)	0.687918	825	0.7802
Node Degree Histogram (Bin 1)	0.715571	856	0.79224
Node Degree (Minimum)	0.715571	856	0.79224
Node Degree (Standard Deviation)	0.745652	906	0.815831
Node Degree Histogram (Bin 2)	0.835564	878.5	0.903575
Node Degree Histogram (Bin 6)	0.880871	854	0.94162
Clustering Coefficient Histogram (Bin 9)	0.894932	859.5	0.945781
Node Degree Histogram (Bin 3)	0.946948	875.5	0.989507
Clustering Coefficient (Maximum)	1	869.5	1
Community Structure (Minimum)	1	869.5	1
Degree Centrality (Minimum)	1	869.5	1
Katz Centrality (Minimum)	1	869.5	1

## Sheet: Purdue Tumor
Feature Name	P_value	stats	P value (FDR-adjusted)
Community Structure Histogram (Bin 6)	0.00587077	647	0.0186564469808654
Clustering Coefficient Histogram (Bin 3)	0.00612645	646	0.0186564
Clustering Coefficient Histogram (Bin 1)	0.00654933	644.5	0.0186564
Closeness Centrality Histogram (Bin 9)	0.00700389	643	0.0186564
Closeness Centrality (Minimum)	0.00703251	269	0.0186564
Closeness Centrality Histogram (Bin 8)	0.0109319	632.5	0.0486564
Degree Centrality Histogram (Bin 7)	0.0128678	628.5	0.0486564
Katz Centrality Histogram (Bin 7)	0.0128678	628.5	0.0486564
Closeness Centrality Histogram (Bin 10)	0.0139272	626.5	0.0486564
Degree Centrality Histogram (Bin 4)	0.0145245	625.5	0.0486564
Katz Centrality Histogram (Bin 4)	0.0145245	625.5	0.0486564
Degree Centrality Histogram (Bin 5)	0.0154201	624	0.0486564
Katz Centrality Histogram (Bin 5)	0.0154201	624	0.0486564
Degree Centrality Histogram (Bin 9)	0.0154304	624	0.0486564
Katz Centrality Histogram (Bin 9)	0.0154304	624	0.0486564
Degree Centrality (Maximum)	0.0157968	623.5	0.0486564
Degree Centrality (Mean)	0.0157968	623.5	0.0486564
Degree Centrality (Median)	0.0157968	623.5	0.0486564
Degree Centrality (Standard Deviation)	0.0157968	623.5	0.0486564
Katz Centrality (Maximum)	0.0157968	623.5	0.0486564
Katz Centrality (Mean)	0.0157968	623.5	0.0486564
Katz Centrality (Median)	0.0157968	623.5	0.0486564
Katz Centrality (Standard Deviation)	0.0157968	623.5	0.0486564
Degree Centrality Histogram (Bin 3)	0.0163801	622.5	0.0486564
Katz Centrality Histogram (Bin 3)	0.0163801	622.5	0.0486564
Community Structure (Mean)	0.0174386	621	0.0486564
Degree Centrality Histogram (Bin 2)	0.0177216	620.5	0.0486564
Katz Centrality Histogram (Bin 2)	0.0177216	620.5	0.0486564
Degree Centrality Histogram (Bin 10)	0.0180596	620	0.0486564
Katz Centrality Histogram (Bin 10)	0.0180596	620	0.0486564
Degree Centrality Histogram (Bin 8)	0.0180771	620	0.0486564
Katz Centrality Histogram (Bin 8)	0.0180771	620	0.0486564
Network Density	0.0181338	292	0.0486564
Degree Centrality Histogram (Bin 1)	0.0184093	619.5	0.0486564
Katz Centrality Histogram (Bin 1)	0.0184093	619.5	0.0486564
Community Structure (Maximum)	0.0203701	616.5	0.0486564
Community Structure Histogram (Bin 10)	0.0206878	616.5	0.0486564
Degree Centrality Histogram (Bin 6)	0.0210751	616	0.0486564
Katz Centrality Histogram (Bin 6)	0.0210751	616	0.0486564
Clustering Coefficient Histogram (Bin 6)	0.0210881	616	0.0486564
Community Structure Histogram (Bin 7)	0.0214507	615.5	0.0486564
Clustering Coefficient (Mean)	0.0219857	297	0.0486825
Clustering Coefficient Histogram (Bin 4)	0.0228276	614	0.0493714
Community Structure Histogram (Bin 3)	0.0274413	609	0.0577686
Community Structure Histogram (Bin 4)	0.0279525	608.5	0.0577686
Closeness Centrality Histogram (Bin 4)	0.0306545	606	0.0614027
Closeness Centrality Histogram (Bin 5)	0.0312209	605.5	0.0614027
Community Structure (Median)	0.0316917	604.5	0.0614027
Community Structure (Standard Deviation)	0.033036	604	0.062701
Community Structure Histogram (Bin 1)	0.0386824	599.5	0.0719493
Clustering Coefficient Histogram (Bin 2)	0.0400086	598.5	0.0729568
Community Structure Histogram (Bin 5)	0.0420299	597	0.0742377
Closeness Centrality (Median)	0.0423075	315	0.0742377
Closeness Centrality (Mean)	0.04533	317	0.0780684
Closeness Centrality Histogram (Bin 7)	0.0468002	594	0.079135
Closeness Centrality (Maximum)	0.0502038	320	0.0833742
Community Structure Histogram (Bin 9)	0.0525862	590.5	0.0857985
Node Degree (Standard Deviation)	0.0573785	324	0.0920035
Node Degree Histogram (Bin 3)	0.060461	556	0.0953029
Community Structure Histogram (Bin 2)	0.0630864	585	0.0977839
Community Structure Histogram (Bin 8)	0.0740748	580	0.112934
Clustering Coefficient Histogram (Bin 7)	0.097881	571	0.146822
Closeness Centrality Histogram (Bin 6)	0.105379	568.5	0.155559
Closeness Centrality (Standard Deviation)	0.123775	349	0.178873
Node Degree Histogram (Bin 4)	0.125018	546	0.178873
Node Degree Histogram (Bin 7)	0.140398	558.5	0.197679
Deep-learning-derived pCR scores (Mean)	0.142414	354	0.197679
Node Degree Histogram (Bin 6)	0.149186	543	0.204034
Clustering Coefficient (Median)	0.163782	387	0.220749
Node Degree (Maximum)	0.244296	524.5	0.324565
Closeness Centrality Histogram (Bin 3)	0.259117	534.5	0.339407
Node Degree Histogram (Bin 2)	0.271365	503	0.350513
Clustering Coefficient Histogram (Bin 9)	0.279317	524.5	0.355842
Clustering Coefficient (Standard Deviation)	0.28814	382	0.362123
Clustering Coefficient Histogram (Bin 8)	0.446295	468	0.553406
Clustering Coefficient Histogram (Bin 5)	0.455821	508	0.557782
Closeness Centrality Histogram (Bin 2)	0.487351	504.5	0.588619
Deep-learning-derived pCR scores (Standard Deviation)	0.558347	497	0.663413
Clustering Coefficient (Minimum)	0.563545	435	0.663413
Clustering Coefficient Histogram (Bin 10)	0.701238	429	0.815189
Node Degree Histogram (Bin 9)	0.733957	480	0.842692
Closeness Centrality Histogram (Bin 1)	0.749768	478.5	0.850346
Node Degree Histogram (Bin 8)	0.77697	449.5	0.870581
Node Degree Histogram (Bin 5)	0.795149	438	0.880344
Node Degree (Mean)	0.925158	463	1
Node Degree (Median)	0.943023	452	1
Clustering Coefficient (Maximum)	1	456	1
Community Structure (Minimum)	1	456	1
Degree Centrality (Minimum)	1	456	1
Katz Centrality (Minimum)	1	456	1
Node Degree Histogram (Bin 1)	1	455.5	1
Node Degree Histogram (Bin 10)	1	456	1
Node Degree (Minimum)	1	456	1

## Sheet: Purdue Stroma
Feature Name	P_value	stats	P value (FDR-adjusted)
Closeness Centrality Histogram (Bin 7)	0.00113875	681.5	0.0123525
Community Structure Histogram (Bin 2)	0.00138576	677.5	0.0123525
Community Structure Histogram (Bin 8)	0.0019917	670	0.0123525
Closeness Centrality (Minimum)	0.00284225	249	0.0123525
Community Structure Histogram (Bin 3)	0.0038115	656.5	0.0123525
Closeness Centrality Histogram (Bin 6)	0.00383413	656.5	0.0123525
Clustering Coefficient (Median)	0.00418963	266.5	0.0123525
Closeness Centrality (Standard Deviation)	0.00451439	259	0.0123525
Community Structure Histogram (Bin 9)	0.00489777	651	0.0123525
Closeness Centrality (Mean)	0.00540287	263	0.0123525
Closeness Centrality (Maximum)	0.00564835	264	0.0123525
Closeness Centrality (Median)	0.00734431	270	0.0488036
Clustering Coefficient Histogram (Bin 4)	0.0102781	634	0.0488036
Closeness Centrality Histogram (Bin 5)	0.0126041	629	0.0488036
Degree Centrality Histogram (Bin 5)	0.0153721	624	0.0488036
Katz Centrality Histogram (Bin 5)	0.0153721	624	0.0488036
Community Structure Histogram (Bin 6)	0.0154058	624	0.0488036
Degree Centrality Histogram (Bin 1)	0.0163016	622.5	0.0488036
Katz Centrality Histogram (Bin 1)	0.0163016	622.5	0.0488036
Closeness Centrality Histogram (Bin 10)	0.016837	621.5	0.0488036
Degree Centrality Histogram (Bin 3)	0.0169578	621.5	0.0488036
Katz Centrality Histogram (Bin 3)	0.0169578	621.5	0.0488036
Network Density	0.0174386	291	0.0488036
Degree Centrality (Maximum)	0.0188471	619	0.0488036
Degree Centrality (Mean)	0.0188471	619	0.0488036
Degree Centrality (Median)	0.0188471	619	0.0488036
Degree Centrality (Standard Deviation)	0.0188471	619	0.0488036
Katz Centrality (Maximum)	0.0188471	619	0.0488036
Katz Centrality (Mean)	0.0188471	619	0.0488036
Katz Centrality (Median)	0.0188471	619	0.0488036
Katz Centrality (Standard Deviation)	0.0188471	619	0.0488036
Degree Centrality Histogram (Bin 10)	0.0190644	618.5	0.0488036
Katz Centrality Histogram (Bin 10)	0.0190644	618.5	0.0488036
Degree Centrality Histogram (Bin 7)	0.0198075	617.5	0.0488036
Katz Centrality Histogram (Bin 7)	0.0198075	617.5	0.0488036
Degree Centrality Histogram (Bin 8)	0.0202358	617	0.0488036
Katz Centrality Histogram (Bin 8)	0.0202358	617	0.0488036
Community Structure (Maximum)	0.0203972	616.5	0.0488036
Degree Centrality Histogram (Bin 9)	0.0209908	616	0.0488036
Katz Centrality Histogram (Bin 9)	0.0209908	616	0.0488036
Degree Centrality Histogram (Bin 4)	0.0226975	614	0.0488587
Katz Centrality Histogram (Bin 4)	0.0226975	614	0.0488587
Degree Centrality Histogram (Bin 6)	0.0231159	613.5	0.0488587
Katz Centrality Histogram (Bin 6)	0.0231159	613.5	0.0488587
Degree Centrality Histogram (Bin 2)	0.02447	612	0.0494719
Katz Centrality Histogram (Bin 2)	0.02447	612	0.0494719
Clustering Coefficient Histogram (Bin 3)	0.0308323	605.5	0.0610085
Clustering Coefficient Histogram (Bin 7)	0.031779	605	0.0615719
Community Structure (Standard Deviation)	0.0342434	603	0.0649926
Closeness Centrality Histogram (Bin 8)	0.0358887	601.5	0.0667531
Community Structure (Mean)	0.0485326	593	0.0885006
Community Structure Histogram (Bin 4)	0.0533659	590	0.0954428
Node Degree (Standard Deviation)	0.0573785	324	0.100683
Closeness Centrality Histogram (Bin 9)	0.0619126	585.5	0.106627
Clustering Coefficient (Mean)	0.0633025	327	0.107039
Node Degree Histogram (Bin 2)	0.0683	516	0.113427
Community Structure (Median)	0.0746512	579	0.121799
Node Degree Histogram (Bin 8)	0.0766548	418	0.122912
Clustering Coefficient Histogram (Bin 10)	0.0810563	577	0.127767
Community Structure Histogram (Bin 5)	0.116392	565	0.180407
Node Degree Histogram (Bin 7)	0.121951	563.5	0.185925
Node Degree Histogram (Bin 9)	0.132495	560.5	0.198742
Clustering Coefficient Histogram (Bin 5)	0.143029	557.5	0.211138
Clustering Coefficient (Minimum)	0.150017	397.5	0.217993
Clustering Coefficient Histogram (Bin 6)	0.169453	551.5	0.242449
Clustering Coefficient Histogram (Bin 1)	0.181901	548.5	0.256315
Deep-learning-derived pCR scores (Mean)	0.19091	547	0.264995
Community Structure Histogram (Bin 7)	0.20298	544.5	0.27711
Community Structure Histogram (Bin 1)	0.205598	544	0.27711
Closeness Centrality Histogram (Bin 3)	0.241357	537.5	0.320385
Node Degree (Maximum)	0.244595	523	0.320385
Node Degree Histogram (Bin 4)	0.268551	519	0.346879
Closeness Centrality Histogram (Bin 4)	0.294391	529	0.37448
Node Degree Histogram (Bin 3)	0.297973	411.5	0.37448
Clustering Coefficient (Standard Deviation)	0.308272	385	0.382258
Clustering Coefficient Histogram (Bin 2)	0.317188	525.5	0.388137
Node Degree Histogram (Bin 5)	0.400768	513.5	0.484044
Clustering Coefficient Histogram (Bin 9)	0.489366	410.5	0.583475
Node Degree (Mean)	0.539081	413	0.631103
Closeness Centrality Histogram (Bin 1)	0.542884	413.5	0.631103
Node Degree (Median)	0.557335	422.5	0.633247
Deep-learning-derived pCR scores (Standard Deviation)	0.558347	497	0.633247
Node Degree Histogram (Bin 10)	0.638261	424	0.71516
Closeness Centrality Histogram (Bin 2)	0.722881	481	0.793562
Node Degree Histogram (Bin 6)	0.725299	477	0.793562
Clustering Coefficient Histogram (Bin 8)	0.77697	449.5	0.840212
Community Structure Histogram (Bin 10)	0.833749	471	0.891249
Clustering Coefficient (Maximum)	1	456	1
Community Structure (Minimum)	1	456	1
Degree Centrality (Minimum)	1	456	1
Katz Centrality (Minimum)	1	456	1
Node Degree Histogram (Bin 1)	1	456	1
Node Degree (Minimum)	1	456	1

## Sheet: Purdue iTILs
Feature Name	P_value	stats	P value (FDR-adjusted)
Node Degree Histogram (Bin 10)	0.0296287	411	0.0433216
Clustering Coefficient Histogram (Bin 10)	0.0830038	470	0.102458
Community Structure Histogram (Bin 6)	0.144642	452.5	0.173421
Community Structure Histogram (Bin 1)	0.153954	451.5	0.173421
Degree Centrality Histogram (Bin 5)	0.20792	441.5	0.323127
Katz Centrality Histogram (Bin 5)	0.20792	441.5	0.323127
Node Degree Histogram (Bin 1)	0.209802	350	0.323127
Node Degree (Minimum)	0.209802	385	0.323127
Closeness Centrality Histogram (Bin 5)	0.21011	441.5	0.323127
Closeness Centrality (Maximum)	0.222977	295	0.323127
Community Structure Histogram (Bin 4)	0.235598	433.5	0.323127
Closeness Centrality Histogram (Bin 7)	0.237994	437	0.323127
Closeness Centrality (Median)	0.24289	298	0.323127
Clustering Coefficient Histogram (Bin 4)	0.243137	435.5	0.323127
Node Degree Histogram (Bin 2)	0.256332	404	0.323127
Closeness Centrality Histogram (Bin 2)	0.261544	433.5	0.323127
Closeness Centrality (Mean)	0.263986	301	0.323127
Node Degree Histogram (Bin 7)	0.270346	432	0.323127
Degree Centrality Histogram (Bin 6)	0.273841	432	0.323127
Katz Centrality Histogram (Bin 6)	0.273841	432	0.323127
Closeness Centrality Histogram (Bin 10)	0.293691	429	0.434166
Degree Centrality Histogram (Bin 8)	0.307894	427.5	0.434166
Katz Centrality Histogram (Bin 8)	0.307894	427.5	0.434166
Closeness Centrality Histogram (Bin 3)	0.308959	427.5	0.434166
Closeness Centrality (Minimum)	0.31388	307.5	0.434166
Degree Centrality Histogram (Bin 10)	0.317279	426.5	0.434166
Katz Centrality Histogram (Bin 10)	0.317279	426.5	0.434166
Network Density	0.317997	308	0.434166
Community Structure Histogram (Bin 8)	0.31998	422	0.434166
Community Structure Histogram (Bin 2)	0.328522	420	0.434166
Degree Centrality Histogram (Bin 3)	0.328901	425	0.434166
Katz Centrality Histogram (Bin 3)	0.328901	425	0.434166
Degree Centrality Histogram (Bin 1)	0.329771	425	0.434166
Katz Centrality Histogram (Bin 1)	0.329771	425	0.434166
Degree Centrality (Maximum)	0.338631	424.5	0.434166
Degree Centrality (Mean)	0.338631	424.5	0.434166
Degree Centrality (Median)	0.338631	424.5	0.434166
Degree Centrality (Standard Deviation)	0.338631	424.5	0.434166
Katz Centrality (Maximum)	0.338631	424.5	0.434166
Katz Centrality (Mean)	0.338631	424.5	0.434166
Katz Centrality (Median)	0.338631	424.5	0.434166
Katz Centrality (Standard Deviation)	0.338631	424.5	0.434166
Clustering Coefficient Histogram (Bin 6)	0.342725	422.5	0.434166
Node Degree (Mean)	0.351824	423	0.434166
Closeness Centrality (Standard Deviation)	0.369719	314	0.434166
Node Degree Histogram (Bin 5)	0.413767	413.5	0.524122
Closeness Centrality Histogram (Bin 1)	0.421775	415	0.524122
Node Degree (Maximum)	0.422846	412	0.524122
Degree Centrality Histogram (Bin 2)	0.430593	414	0.524122
Katz Centrality Histogram (Bin 2)	0.430593	414	0.524122
Degree Centrality Histogram (Bin 9)	0.466393	410.5	0.524122
Katz Centrality Histogram (Bin 9)	0.466393	410.5	0.524122
Deep-learning-derived pCR scores (Standard Deviation)	0.487748	409	0.524122
Clustering Coefficient Histogram (Bin 7)	0.489165	407	0.524122
Community Structure (Standard Deviation)	0.49841	408	0.524122
Community Structure (Maximum)	0.501283	407.5	0.524122
Closeness Centrality Histogram (Bin 9)	0.503861	406.5	0.524122
Node Degree Histogram (Bin 3)	0.506054	333.5	0.524122
Node Degree Histogram (Bin 6)	0.511388	331	0.632236
Node Degree Histogram (Bin 8)	0.528873	338	0.632236
Clustering Coefficient Histogram (Bin 5)	0.539052	331	0.632236
Node Degree Histogram (Bin 4)	0.541889	393	0.632236
Closeness Centrality Histogram (Bin 6)	0.545484	331.5	0.632236
Clustering Coefficient (Minimum)	0.551919	334	0.632236
Node Degree Histogram (Bin 9)	0.559451	401.5	0.632236
Community Structure Histogram (Bin 3)	0.575969	399.5	0.79108
Degree Centrality Histogram (Bin 4)	0.578424	400.5	0.79108
Katz Centrality Histogram (Bin 4)	0.578424	400.5	0.79108
Community Structure Histogram (Bin 10)	0.601121	398.5	0.800759
Clustering Coefficient Histogram (Bin 1)	0.603664	397	0.800759
Degree Centrality Histogram (Bin 7)	0.619943	397	0.800759
Katz Centrality Histogram (Bin 7)	0.619943	397	0.800759
Community Structure (Mean)	0.635575	396	0.809705
Clustering Coefficient Histogram (Bin 2)	0.644381	394.5	0.80983
Clustering Coefficient Histogram (Bin 8)	0.701014	382.5	0.843007
Community Structure Histogram (Bin 5)	0.704164	347	0.843007
Closeness Centrality Histogram (Bin 4)	0.706462	390	0.843007
Closeness Centrality Histogram (Bin 8)	0.707038	390	0.843007
Clustering Coefficient Histogram (Bin 9)	0.750723	380	0.883762
Clustering Coefficient (Standard Deviation)	0.773563	350	0.896184
Community Structure Histogram (Bin 9)	0.787376	383	0.896184
Node Degree (Median)	0.790184	354	0.896184
Community Structure (Median)	0.816677	381.5	0.914341
Node Degree (Standard Deviation)	0.825856	381	0.914341
Clustering Coefficient Histogram (Bin 3)	0.841094	379.5	0.920256
Community Structure Histogram (Bin 7)	0.867141	377.5	0.936425
Clustering Coefficient (Median)	0.876011	358	0.936425
Deep-learning-derived pCR scores (Mean)	0.905695	375	0.957155
Clustering Coefficient (Mean)	0.959506	364	1
Clustering Coefficient (Maximum)	1	367.5	1
Community Structure (Minimum)	1	367.5	1
Degree Centrality (Minimum)	1	367.5	1
Katz Centrality (Minimum)	1	367.5	1

## Sheet: Purdue sTILs
Feature Name	P_value	stats	P value (FDR-adjusted)
Clustering Coefficient Histogram (Bin 10)	0.00132326	557	0.0182145
Degree Centrality Histogram (Bin 8)	0.00819027	520	0.0182145
Katz Centrality Histogram (Bin 8)	0.00819027	520	0.0182145
Degree Centrality Histogram (Bin 3)	0.0129741	510.5	0.099934
Katz Centrality Histogram (Bin 3)	0.0129741	510.5	0.099934
Degree Centrality Histogram (Bin 2)	0.0159053	508	0.099934
Katz Centrality Histogram (Bin 2)	0.0159053	508	0.099934
Degree Centrality Histogram (Bin 6)	0.0195417	503	0.099934
Katz Centrality Histogram (Bin 6)	0.0195417	503	0.099934
Closeness Centrality Histogram (Bin 10)	0.0217987	499	0.099934
Degree Centrality Histogram (Bin 9)	0.022824	500	0.099934
Katz Centrality Histogram (Bin 9)	0.022824	500	0.099934
Degree Centrality Histogram (Bin 5)	0.0231002	499	0.099934
Katz Centrality Histogram (Bin 5)	0.0231002	499	0.099934
Community Structure Histogram (Bin 9)	0.0262838	483.5	0.099934
Closeness Centrality (Minimum)	0.027772	237	0.099934
Community Structure Histogram (Bin 2)	0.0281006	475.5	0.099934
Closeness Centrality Histogram (Bin 7)	0.0285084	494	0.099934
Closeness Centrality (Median)	0.0289888	238	0.099934
Degree Centrality (Maximum)	0.0321597	494.5	0.099934
Degree Centrality (Mean)	0.0321597	494.5	0.099934
Degree Centrality (Median)	0.0321597	494.5	0.099934
Degree Centrality (Standard Deviation)	0.0321597	494.5	0.099934
Katz Centrality (Maximum)	0.0321597	494.5	0.099934
Katz Centrality (Mean)	0.0321597	494.5	0.099934
Katz Centrality (Median)	0.0321597	494.5	0.099934
Katz Centrality (Standard Deviation)	0.0321597	494.5	0.099934
Community Structure Histogram (Bin 10)	0.0322589	493	0.099934
Community Structure (Maximum)	0.0339818	491.5	0.099934
Closeness Centrality (Mean)	0.0343693	242	0.099934
Community Structure (Standard Deviation)	0.035823	492	0.099934
Community Structure (Mean)	0.0365727	491.5	0.099934
Node Degree Histogram (Bin 9)	0.0375081	485	0.099934
Community Structure Histogram (Bin 5)	0.039461	460.5	0.099934
Network Density	0.0397031	245.5	0.099934
Degree Centrality Histogram (Bin 4)	0.0397587	487.5	0.099934
Katz Centrality Histogram (Bin 4)	0.0397587	487.5	0.099934
Closeness Centrality Histogram (Bin 3)	0.0451027	483.5	0.110383
Node Degree (Mean)	0.0495357	484	0.113212
Degree Centrality Histogram (Bin 7)	0.0510194	481.5	0.113212
Katz Centrality Histogram (Bin 7)	0.0510194	481.5	0.113212
Community Structure (Median)	0.0520779	480	0.113212
Closeness Centrality (Maximum)	0.0523898	252.5	0.113212
Closeness Centrality Histogram (Bin 4)	0.0540902	479	0.113212
Closeness Centrality Histogram (Bin 6)	0.055328	480	0.113212
Degree Centrality Histogram (Bin 10)	0.0572145	478	0.113212
Katz Centrality Histogram (Bin 10)	0.0572145	478	0.113212
Clustering Coefficient Histogram (Bin 8)	0.0636546	449	0.123331
Degree Centrality Histogram (Bin 1)	0.0718409	472	0.133624
Katz Centrality Histogram (Bin 1)	0.0718409	472	0.133624
Community Structure Histogram (Bin 1)	0.0750822	470.5	0.135269
Community Structure Histogram (Bin 8)	0.0756342	455	0.135269
Community Structure Histogram (Bin 3)	0.0785449	459.5	0.137824
Community Structure Histogram (Bin 6)	0.0805432	469	0.138713
Closeness Centrality (Standard Deviation)	0.0842716	265	0.142496
Node Degree Histogram (Bin 7)	0.105924	462.5	0.173206
Node Degree Histogram (Bin 5)	0.106158	451	0.173206
Closeness Centrality Histogram (Bin 5)	0.117527	459	0.188449
Closeness Centrality Histogram (Bin 8)	0.120323	458	0.189661
Closeness Centrality Histogram (Bin 2)	0.130654	453.5	0.202514
Node Degree Histogram (Bin 8)	0.155955	305	0.237767
Clustering Coefficient Histogram (Bin 2)	0.159832	447.5	0.239045
Node Degree (Maximum)	0.161933	447	0.239045
Clustering Coefficient Histogram (Bin 6)	0.171976	444.5	0.249903
Node Degree Histogram (Bin 3)	0.190542	310	0.272621
Clustering Coefficient (Maximum)	0.209802	385	0.295631
Clustering Coefficient (Mean)	0.249754	436	0.342159
Node Degree (Median)	0.253806	425	0.342159
Clustering Coefficient Histogram (Bin 4)	0.25386	430	0.342159
Closeness Centrality Histogram (Bin 9)	0.27693	430.5	0.362875
Clustering Coefficient Histogram (Bin 1)	0.277033	431	0.362875
Clustering Coefficient Histogram (Bin 7)	0.312623	414.5	0.403804
Clustering Coefficient Histogram (Bin 3)	0.325079	424.5	0.414141
Deep-learning-derived pCR scores (Mean)	0.351939	312	0.442302
Community Structure Histogram (Bin 4)	0.372243	417.5	0.461581
Clustering Coefficient Histogram (Bin 9)	0.403991	398	0.494358
Community Structure Histogram (Bin 7)	0.412625	414.5	0.498365
Deep-learning-derived pCR scores (Standard Deviation)	0.436265	414	0.517179
Clustering Coefficient (Median)	0.439324	412.5	0.517179
Clustering Coefficient Histogram (Bin 5)	0.452777	411.5	0.526354
Node Degree Histogram (Bin 4)	0.517289	398.5	0.593924
Node Degree Histogram (Bin 10)	0.553016	400.5	0.627201
Clustering Coefficient (Standard Deviation)	0.57647	401	0.639596
Closeness Centrality Histogram (Bin 1)	0.5777	400.5	0.639596
Clustering Coefficient (Minimum)	0.756443	349	0.827638
Node Degree (Standard Deviation)	0.845644	355.5	0.914476
Node Degree Histogram (Bin 6)	0.892019	359.5	0.953537
Node Degree Histogram (Bin 2)	0.918136	364	0.970302
Community Structure (Minimum)	1	367.5	1
Degree Centrality (Minimum)	1	367.5	1
Katz Centrality (Minimum)	1	367.5	1
Node Degree Histogram (Bin 1)	1	367.5	1
Node Degree (Minimum)	1	367.5	1

## Sheet: Purdue TILs
Feature Name	P_value	stats	P value (FDR-adjusted)
Community Structure Histogram (Bin 8)	0.0454026	490	0.222314
Closeness Centrality Histogram (Bin 1)	0.0821547	531	0.222314
Community Structure (Standard Deviation)	0.0960367	527	0.222314
Community Structure Histogram (Bin 3)	0.10352	523	0.222314
Node Degree (Mean)	0.108876	523	0.222314
Clustering Coefficient Histogram (Bin 10)	0.113154	521.5	0.222314
Node Degree Histogram (Bin 2)	0.118534	373.5	0.543527
Community Structure Histogram (Bin 10)	0.120191	519	0.543527
Community Structure (Median)	0.129334	515.5	0.543527
Community Structure (Mean)	0.132705	516.5	0.543527
Clustering Coefficient Histogram (Bin 9)	0.144536	494	0.543527
Community Structure (Maximum)	0.146965	512.5	0.543527
Node Degree Histogram (Bin 1)	0.1526	447.5	0.543527
Degree Centrality Histogram (Bin 6)	0.155399	510.5	0.543527
Katz Centrality Histogram (Bin 6)	0.155399	510.5	0.543527
Degree Centrality Histogram (Bin 10)	0.176477	506	0.543527
Katz Centrality Histogram (Bin 10)	0.176477	506	0.543527
Clustering Coefficient (Minimum)	0.181197	333.5	0.543527
Degree Centrality Histogram (Bin 1)	0.181774	505	0.543527
Katz Centrality Histogram (Bin 1)	0.181774	505	0.543527
Degree Centrality Histogram (Bin 8)	0.202099	501	0.543527
Katz Centrality Histogram (Bin 8)	0.202099	501	0.543527
Node Degree (Median)	0.205047	494	0.543527
Community Structure Histogram (Bin 6)	0.206529	500	0.543527
Degree Centrality (Maximum)	0.208343	500.5	0.543527
Degree Centrality (Mean)	0.208343	500.5	0.543527
Degree Centrality (Median)	0.208343	500.5	0.543527
Degree Centrality (Standard Deviation)	0.208343	500.5	0.543527
Katz Centrality (Maximum)	0.208343	500.5	0.543527
Katz Centrality (Mean)	0.208343	500.5	0.543527
Katz Centrality (Median)	0.208343	500.5	0.543527
Katz Centrality (Standard Deviation)	0.208343	500.5	0.543527
Clustering Coefficient Histogram (Bin 1)	0.211357	498	0.543527
Degree Centrality Histogram (Bin 3)	0.218889	498	0.543527
Katz Centrality Histogram (Bin 3)	0.218889	498	0.543527
Degree Centrality Histogram (Bin 5)	0.219215	498	0.543527
Katz Centrality Histogram (Bin 5)	0.219215	498	0.543527
Network Density	0.22262	338	0.543527
Community Structure Histogram (Bin 1)	0.240336	494.5	0.543527
Degree Centrality Histogram (Bin 2)	0.243523	494	0.543527
Katz Centrality Histogram (Bin 2)	0.243523	494	0.543527
Clustering Coefficient Histogram (Bin 5)	0.247456	493.5	0.543527
Clustering Coefficient Histogram (Bin 4)	0.264617	489.5	0.543527
Closeness Centrality (Maximum)	0.26601	345	0.543527
Degree Centrality Histogram (Bin 9)	0.272664	489.5	0.543527
Katz Centrality Histogram (Bin 9)	0.272664	489.5	0.543527
Closeness Centrality Histogram (Bin 5)	0.281097	488.5	0.543527
Clustering Coefficient Histogram (Bin 6)	0.286301	487	0.543527
Node Degree Histogram (Bin 3)	0.287004	474.5	0.543527
Closeness Centrality (Median)	0.296889	349.5	0.543527
Node Degree Histogram (Bin 9)	0.302457	485	0.543527
Closeness Centrality Histogram (Bin 8)	0.303907	485	0.543527
Community Structure Histogram (Bin 9)	0.313449	482	0.544056
Community Structure Histogram (Bin 5)	0.329576	477	0.544056
Closeness Centrality (Mean)	0.330015	354	0.544056
Closeness Centrality (Minimum)	0.337688	355	0.544056
Node Degree Histogram (Bin 7)	0.343661	479.5	0.544056
Degree Centrality Histogram (Bin 4)	0.346248	479.5	0.544056
Katz Centrality Histogram (Bin 4)	0.346248	479.5	0.544056
Clustering Coefficient (Mean)	0.353368	357	0.544056
Closeness Centrality Histogram (Bin 4)	0.362155	477.5	0.544056
Degree Centrality Histogram (Bin 7)	0.378736	475.5	0.544056
Katz Centrality Histogram (Bin 7)	0.378736	475.5	0.544056
Clustering Coefficient Histogram (Bin 7)	0.38033	473	0.544056
Deep-learning-derived pCR scores (Mean)	0.386104	475	0.544056
Closeness Centrality (Standard Deviation)	0.386104	361	0.544056
Closeness Centrality Histogram (Bin 9)	0.421135	470.5	0.58456
Closeness Centrality Histogram (Bin 7)	0.453707	467	0.62051
Community Structure Histogram (Bin 7)	0.479762	463.5	0.646636
Closeness Centrality Histogram (Bin 2)	0.512206	461	0.671747
Closeness Centrality Histogram (Bin 6)	0.512839	461	0.671747
Clustering Coefficient Histogram (Bin 8)	0.520862	449.5	0.67278
Closeness Centrality Histogram (Bin 10)	0.528594	459	0.673415
Node Degree Histogram (Bin 8)	0.569785	443.5	0.69996
Community Structure Histogram (Bin 2)	0.570947	452.5	0.69996
Node Degree Histogram (Bin 10)	0.57803	452.5	0.69996
Community Structure Histogram (Bin 4)	0.579536	452.5	0.69996
Node Degree Histogram (Bin 5)	0.639921	448	0.762983
Closeness Centrality Histogram (Bin 3)	0.648718	448	0.763681
Node Degree (Standard Deviation)	0.707045	393	0.816785
Node Degree (Minimum)	0.711393	410	0.816785
Clustering Coefficient (Median)	0.763617	398.5	0.866054
Node Degree (Maximum)	0.866658	428.5	0.971055
Node Degree Histogram (Bin 6)	0.884189	427	0.971055
Deep-learning-derived pCR scores (Standard Deviation)	0.896259	427	0.971055
Clustering Coefficient Histogram (Bin 2)	0.906839	426	0.971055
Clustering Coefficient (Standard Deviation)	0.908406	426	0.971055
Node Degree Histogram (Bin 4)	0.96604	415.5	1
Clustering Coefficient Histogram (Bin 3)	0.987593	416.5	1
Clustering Coefficient (Maximum)	1	418	1
Community Structure (Minimum)	1	418	1
Degree Centrality (Minimum)	1	418	1
Katz Centrality (Minimum)	1	418	1
