# Supplementary material for: Hierarchical Tissue-Specific Modeling of Pathology Images Predicts Response in HER2+ Breast Cancer
Source: Cyborg Bionic Syst. 2026 Apr 22;7:0554. doi: 10.34133/cbsystems.0554 (PMC13100347; doi:10.34133/cbsystems.0554)
Supplement: Supplementary 1 — Sections S1 to S8 Figs. S1 and S2 Tables S1 to S7 Data Files S1 to S5 References [64–69] [file cbsystems.0554.f1.zip › Data files S4.xlsx]

## Sheet: Yale Tumor
Feature Name	P_value	correlation	P value (FDR-adjusted)
Clustering Coefficient Histogram (Bin 5)	0.020925601570449773	0.250188055127974	0.0481124
Node Degree Histogram (Bin 3)	0.07846329521353901	-0.1919263859265211	0.182133
Deep-learning-derived pCR scores (Mean)	0.086993907433029	-0.18676339590667876	0.182133
Clustering Coefficient Histogram (Bin 2)	0.12053276148278909	0.16968546742163543	0.182133
Clustering Coefficient Histogram (Bin 7)	0.13228339486988977	0.1645786936725419	0.182133
Closeness Centrality Histogram (Bin 4)	0.1612761563270058	0.15330737315176798	0.684789
Community Structure Histogram (Bin 3)	0.18878770239411433	0.14392979961895383	0.684789
Community Structure Histogram (Bin 10)	0.21082538310656446	0.1371105274981156	0.684789
Clustering Coefficient Histogram (Bin 8)	0.23668730580050998	-0.12972530468779403	0.684789
Closeness Centrality Histogram (Bin 9)	0.2523457047453471	0.12552369499767224	0.684789
Closeness Centrality Histogram (Bin 3)	0.27353583788179975	0.12011252276100105	0.684789
Community Structure Histogram (Bin 5)	0.29414350336293527	0.11511381938614393	0.684789
Clustering Coefficient (Maximum)	0.3015874267924668	0.11336522550724541	0.684789
Closeness Centrality Histogram (Bin 2)	0.3285865233935481	0.10724865771222057	0.684789
Closeness Centrality Histogram (Bin 5)	0.34260539454829964	0.10419899910856766	0.684789
Node Degree Histogram (Bin 2)	0.3653222692509801	-0.09941881122402749	0.684789
Node Degree (Mean)	0.36542034298840886	0.09939857816437248	0.684789
Closeness Centrality (Median)	0.3895092313384547	-0.09452552080921074	0.684789
Degree Centrality Histogram (Bin 2)	0.3906505703782541	0.09429919769648169	0.684789
Katz Centrality Histogram (Bin 2)	0.3906505703782541	0.09429919769648169	0.684789
Closeness Centrality (Mean)	0.3916643806010912	-0.09409849360968545	0.684789
Clustering Coefficient (Standard Deviation)	0.39192141836310523	-0.09404765703831339	0.684789
Community Structure (Standard Deviation)	0.3960476727165305	0.09323427189636041	0.684789
Degree Centrality Histogram (Bin 8)	0.39676292444017025	0.0930937907584407	0.684789
Katz Centrality Histogram (Bin 8)	0.39676292444017025	0.0930937907584407	0.684789
Degree Centrality Histogram (Bin 4)	0.3983618139738164	0.09278029757017986	0.684789
Katz Centrality Histogram (Bin 4)	0.3983618139738164	0.09278029757017986	0.684789
Degree Centrality Histogram (Bin 6)	0.41227858101181625	0.09008239068982395	0.684789
Katz Centrality Histogram (Bin 6)	0.41227858101181625	0.09008239068982395	0.684789
Degree Centrality Histogram (Bin 9)	0.41827760480801435	0.0889358269715316	0.684789
Katz Centrality Histogram (Bin 9)	0.41827760480801435	0.0889358269715316	0.684789
Degree Centrality (Maximum)	0.4214166416650402	0.08833966900777679	0.684789
Degree Centrality (Mean)	0.4214166416650402	0.08833966900777679	0.684789
Degree Centrality (Median)	0.4214166416650402	0.08833966900777679	0.684789
Degree Centrality (Standard Deviation)	0.4214166416650402	0.08833966900777679	0.684789
Katz Centrality (Maximum)	0.4214166416650402	0.08833966900777679	0.684789
Katz Centrality (Mean)	0.4214166416650402	0.08833966900777679	0.684789
Katz Centrality (Median)	0.4214166416650402	0.08833966900777679	0.684789
Katz Centrality (Standard Deviation)	0.4214166416650402	0.08833966900777679	0.684789
Degree Centrality Histogram (Bin 3)	0.4232772916368107	0.08798750630610164	0.684789
Katz Centrality Histogram (Bin 3)	0.4232772916368107	0.08798750630610164	0.684789
Node Degree Histogram (Bin 7)	0.4253841345407343	0.08758981922966279	0.684789
Network Density	0.4297576618043675	-0.08676786001783421	0.684789
Closeness Centrality (Minimum)	0.4308956583356901	-0.0865547692975944	0.684789
Degree Centrality Histogram (Bin 7)	0.43343909003697545	0.08607966497878226	0.684789
Katz Centrality Histogram (Bin 7)	0.43343909003697545	0.08607966497878226	0.684789
Degree Centrality Histogram (Bin 5)	0.43830281848467534	0.08517552138941746	0.684789
Katz Centrality Histogram (Bin 5)	0.43830281848467534	0.08517552138941746	0.684789
Node Degree Histogram (Bin 10)	0.4407137355054006	0.08472944464373156	0.684789
Node Degree (Standard Deviation)	0.4412925406469488	0.08462255670593322	0.684789
Node Degree (Median)	0.44144621144021046	0.08459419157247487	0.684789
Degree Centrality Histogram (Bin 1)	0.44637704391048205	0.08368696481914326	0.684789
Katz Centrality Histogram (Bin 1)	0.44637704391048205	0.08368696481914326	0.684789
Community Structure (Maximum)	0.4519933126679945	0.08266041939988865	0.684789
Community Structure (Median)	0.45235463127550024	0.08259462088158721	0.684789
Closeness Centrality Histogram (Bin 6)	0.45663412221892496	0.08181750097040083	0.684789
Degree Centrality Histogram (Bin 10)	0.4601499881455411	0.0811820519726373	0.684789
Katz Centrality Histogram (Bin 10)	0.4601499881455411	0.0811820519726373	0.684789
Clustering Coefficient Histogram (Bin 9)	0.460564157210927	0.08110737215227605	0.684789
Community Structure Histogram (Bin 1)	0.47982586340818756	0.07767381793949796	0.684789
Closeness Centrality (Maximum)	0.482168003735026	-0.07726142117125875	0.684789
Community Structure (Mean)	0.4931615548741872	0.07533979877339483	0.684789
Closeness Centrality (Standard Deviation)	0.4964440321350455	-0.07477042917402774	0.684789
Community Structure Histogram (Bin 7)	0.4980283334967035	0.07449632634714029	0.684789
Clustering Coefficient Histogram (Bin 1)	0.5147584054445437	-0.07162899661909075	0.692398
Node Degree Histogram (Bin 9)	0.519298547498661	0.07085915264654657	0.692398
Node Degree Histogram (Bin 4)	0.5389868680127321	0.0675592626671098	0.707923
Clustering Coefficient Histogram (Bin 4)	0.5604223513886705	0.06403324389548454	0.725252
Community Structure Histogram (Bin 6)	0.6043225803197463	0.05700437411059859	0.77073
Node Degree Histogram (Bin 8)	0.6175981500844518	-0.05492438003378015	0.771306
Deep-learning-derived pCR scores (Standard Deviation)	0.6223036020414836	-0.054191785082617336	0.771306
Closeness Centrality Histogram (Bin 8)	0.6693494709008687	0.04698923891636116	0.80781
Community Structure Histogram (Bin 4)	0.6701151593037106	0.046873716964275815	0.80781
Node Degree Histogram (Bin 6)	0.6981530285020718	0.04267715044314338	0.830236
Node Degree (Maximum)	0.7163980040540634	0.03997910459090347	0.840574
Community Structure Histogram (Bin 8)	0.7452249072026615	0.03576316246280666	0.862892
Clustering Coefficient Histogram (Bin 6)	0.7816376827709309	0.030509726852062508	0.8933
Community Structure Histogram (Bin 2)	0.8042211073998368	0.027286227841590193	0.907326
Clustering Coefficient (Median)	0.8602829421531868	0.019376504979278588	0.946863
Closeness Centrality Histogram (Bin 10)	0.8619221142690185	0.019146900400852474	0.946863
Clustering Coefficient Histogram (Bin 10)	0.8809422600354684	-0.016488393832413337	0.946863
Clustering Coefficient Histogram (Bin 3)	0.8968851583306524	0.014267318730708092	0.946863
Node Degree Histogram (Bin 5)	0.9053304243766627	0.013093134200410745	0.946863
Community Structure Histogram (Bin 9)	0.9072215829266652	-0.01283040258520583	0.946863
Closeness Centrality Histogram (Bin 7)	0.9145836654425802	0.01180828519290106	0.946863
Clustering Coefficient (Mean)	0.940076078044089	-0.008276193819371577	0.956909
Clustering Coefficient (Minimum)	0.9460354525694917	0.007451830938684642	0.956909
Closeness Centrality Histogram (Bin 1)	0.9977805852847978	-0.00030624428133453315	0.997781

## Sheet: Yale Stroma
Feature Name	P_value	correlation	P value (FDR-adjusted)
Community Structure Histogram (Bin 9)	0.10936803800655183	0.17387107384729078	0.322125
Community Structure Histogram (Bin 1)	0.11949756111952245	0.16914630206718034	0.322125
Node Degree Histogram (Bin 8)	0.14823168463355435	0.1572344893075263	0.322125
Closeness Centrality Histogram (Bin 7)	0.15540507344903343	0.15453697174766037	0.322125
Node Degree Histogram (Bin 3)	0.17642836015544486	0.1471303002275723	0.322125
Node Degree (Standard Deviation)	0.18098065048882547	-0.14561298736334333	0.322125
Closeness Centrality (Standard Deviation)	0.1812203261274819	-0.14553387726275013	0.322125
Community Structure (Median)	0.19047410509773294	0.14253599828464308	0.522135
Community Structure (Mean)	0.2308790830981167	0.13055075799187593	0.522135
Node Degree (Mean)	0.24559445196308255	-0.1265541402407109	0.522135
Community Structure (Standard Deviation)	0.2529265014347586	0.124624288134268	0.522135
Community Structure (Maximum)	0.265197009500096	0.12147837347451415	0.522135
Degree Centrality Histogram (Bin 3)	0.26650334286812655	0.1211493195187439	0.522135
Katz Centrality Histogram (Bin 3)	0.26650334286812655	0.1211493195187439	0.522135
Degree Centrality Histogram (Bin 7)	0.2680082559357547	0.12077159316403414	0.522135
Katz Centrality Histogram (Bin 7)	0.2680082559357547	0.12077159316403414	0.522135
Closeness Centrality Histogram (Bin 6)	0.2763373763706375	0.11870644087453303	0.522135
Degree Centrality Histogram (Bin 5)	0.2820179729060898	0.11732178900189703	0.522135
Katz Centrality Histogram (Bin 5)	0.2820179729060898	0.11732178900189703	0.522135
Closeness Centrality (Maximum)	0.2909810204620606	-0.11517429098478052	0.621685
Clustering Coefficient Histogram (Bin 1)	0.2933340457744955	-0.11461779189833703	0.621685
Community Structure Histogram (Bin 7)	0.2938300637711952	0.114500857778827	0.621685
Network Density	0.2976029895373559	-0.11361562962921151	0.621685
Clustering Coefficient (Maximum)	0.2981023603759084	0.11349901759898746	0.621685
Closeness Centrality Histogram (Bin 8)	0.3003255201289481	0.11298141843908537	0.621685
Degree Centrality Histogram (Bin 9)	0.30717318713353176	0.1114027026541875	0.621685
Katz Centrality Histogram (Bin 9)	0.30717318713353176	0.1114027026541875	0.621685
Degree Centrality Histogram (Bin 4)	0.30903469386432547	0.11097750553241793	0.621685
Katz Centrality Histogram (Bin 4)	0.30903469386432547	0.11097750553241793	0.621685
Degree Centrality (Maximum)	0.30987383378594935	0.11078637664580923	0.621685
Degree Centrality (Mean)	0.30987383378594935	0.11078637664580923	0.621685
Degree Centrality (Median)	0.30987383378594935	0.11078637664580923	0.621685
Degree Centrality (Standard Deviation)	0.30987383378594935	0.11078637664580923	0.621685
Katz Centrality (Maximum)	0.30987383378594935	0.11078637664580923	0.621685
Katz Centrality (Mean)	0.30987383378594935	0.11078637664580923	0.621685
Katz Centrality (Median)	0.30987383378594935	0.11078637664580923	0.621685
Katz Centrality (Standard Deviation)	0.30987383378594935	0.11078637664580923	0.621685
Degree Centrality Histogram (Bin 8)	0.3108872005956846	0.11055601143221273	0.621685
Katz Centrality Histogram (Bin 8)	0.3108872005956846	0.11055601143221273	0.621685
Closeness Centrality (Mean)	0.3150878413568043	-0.10960624287180447	0.621685
Clustering Coefficient Histogram (Bin 7)	0.3188043157673771	0.10877273485045712	0.621685
Degree Centrality Histogram (Bin 10)	0.31898265654068986	0.10873289531342871	0.621685
Katz Centrality Histogram (Bin 10)	0.31898265654068986	0.10873289531342871	0.621685
Closeness Centrality (Median)	0.3220604850349578	-0.10804758151623549	0.621685
Closeness Centrality Histogram (Bin 4)	0.323946431231648	0.10762972659761881	0.621685
Degree Centrality Histogram (Bin 1)	0.3320362769630596	0.10585472500791894	0.621685
Katz Centrality Histogram (Bin 1)	0.3320362769630596	0.10585472500791894	0.621685
Degree Centrality Histogram (Bin 2)	0.35354578495243294	0.10126441929408384	0.63189
Katz Centrality Histogram (Bin 2)	0.35354578495243294	0.10126441929408384	0.63189
Closeness Centrality (Minimum)	0.3590285180596964	-0.10012240786559223	0.63189
Community Structure Histogram (Bin 3)	0.38775041538783195	0.09430781366729676	0.646295
Degree Centrality Histogram (Bin 6)	0.38924596203658623	0.09401229322164113	0.646295
Katz Centrality Histogram (Bin 6)	0.38924596203658623	0.09401229322164113	0.646295
Closeness Centrality Histogram (Bin 2)	0.4030706481560329	0.09131194780590149	0.656856
Closeness Centrality Histogram (Bin 3)	0.42301236087068406	0.08751089496859475	0.675545
Closeness Centrality Histogram (Bin 1)	0.42989213892823597	-0.0862236506554185	0.675545
Node Degree Histogram (Bin 6)	0.4545220409152556	0.0817085078592254	0.701718
Clustering Coefficient Histogram (Bin 10)	0.4665644178241253	0.07955043781158175	0.707891
Clustering Coefficient (Median)	0.4872397995143114	0.07591469288962449	0.709436
Closeness Centrality Histogram (Bin 10)	0.48762385613449266	-0.07584794595888741	0.709436
Clustering Coefficient (Mean)	0.49176823568545436	0.07512943791874693	0.709436
Clustering Coefficient Histogram (Bin 5)	0.511587731213071	0.07173637222758536	0.71624
Community Structure Histogram (Bin 6)	0.5127624374526301	0.0715374169806194	0.71624
Closeness Centrality Histogram (Bin 5)	0.5317047403445578	0.06836060688832273	0.731094
Node Degree Histogram (Bin 10)	0.6067458269679427	-0.056283699042188925	0.808202
Node Degree (Median)	0.6095097232851643	-0.0558523800815398	0.808202
Clustering Coefficient (Standard Deviation)	0.6212244485669121	0.0540335936597251	0.808202
Clustering Coefficient Histogram (Bin 8)	0.6297228533801709	-0.05272332985183038	0.808202
Clustering Coefficient Histogram (Bin 6)	0.6423529328844941	0.0507896481072425	0.808202
Clustering Coefficient Histogram (Bin 9)	0.6428882665832372	0.050708035901398794	0.808202
Clustering Coefficient Histogram (Bin 4)	0.698113008862154	0.04242697975465059	0.865267
Community Structure Histogram (Bin 10)	0.7149060857432895	0.0399575879681867	0.873774
Community Structure Histogram (Bin 8)	0.7354678891441362	0.036960893476678955	0.886591
Closeness Centrality Histogram (Bin 9)	0.7512393105588651	0.03468079918795833	0.89017
Community Structure Histogram (Bin 2)	0.7586672112714209	-0.03361210344905683	0.89017
Node Degree Histogram (Bin 5)	0.7745620018262113	0.03133563305795922	0.896861
Community Structure Histogram (Bin 5)	0.7934940305629156	0.028641367773027025	0.906692
Node Degree Histogram (Bin 9)	0.8036586517384775	-0.027201925520745664	0.906692
Clustering Coefficient (Minimum)	0.8272026425325946	-0.023885043052791613	0.921441
Community Structure Histogram (Bin 4)	0.8426017885653697	0.021727398804860625	0.926737
Deep-learning-derived pCR scores (Mean)	0.8530192985315321	-0.020272496153722497	0.926737
Clustering Coefficient Histogram (Bin 3)	0.8721063649726085	-0.0176157286561491	0.928176
Node Degree (Maximum)	0.8769974716013745	0.01693662524327392	0.928176
Deep-learning-derived pCR scores (Standard Deviation)	0.8879367934641174	-0.015420036967991048	0.928176
Node Degree Histogram (Bin 4)	0.8965334033068834	-0.014230286089598188	0.928176
Node Degree Histogram (Bin 2)	0.9072699988822741	-0.01274666658034297	0.928369
Node Degree Histogram (Bin 7)	0.9244888022364217	-0.010371995699916878	0.935115
Clustering Coefficient Histogram (Bin 2)	0.9420994462074999	0.007948228896154423	0.942099

## Sheet: Yale iTILs
Feature Name	P_value	correlation	P value (FDR-adjusted)
Community Structure Histogram (Bin 4)	0.005195775928092435	0.3115221367831811	0.0121223
Community Structure Histogram (Bin 7)	0.020617225581210166	0.26009490795503426	0.152312
Clustering Coefficient Histogram (Bin 9)	0.034558106553037996	0.23815035461755749	0.152312
Closeness Centrality Histogram (Bin 9)	0.03643361995060821	0.23580292118355	0.152312
Community Structure Histogram (Bin 10)	0.0810963723256498	0.19746584385219643	0.152312
Closeness Centrality (Standard Deviation)	0.08379668122859225	-0.19576871700795567	0.152312
Clustering Coefficient Histogram (Bin 4)	0.09781591661237281	0.18759478929138193	0.152312
Closeness Centrality (Maximum)	0.12546938440994015	-0.17384307594136814	0.408008
Clustering Coefficient Histogram (Bin 1)	0.1279839972751965	0.17271281862725807	0.408008
Community Structure (Mean)	0.1361493020802001	0.1691555248910357	0.408008
Node Degree Histogram (Bin 5)	0.13957956151303874	0.1677092362570726	0.408008
Degree Centrality Histogram (Bin 4)	0.15217173371114806	0.16261909522782297	0.408008
Katz Centrality Histogram (Bin 4)	0.15217173371114806	0.16261909522782297	0.408008
Closeness Centrality (Median)	0.15644252885333237	-0.16096438716331404	0.408008
Degree Centrality Histogram (Bin 7)	0.16546198856943134	0.1575771011645885	0.408008
Katz Centrality Histogram (Bin 7)	0.16546198856943134	0.1575771011645885	0.408008
Community Structure (Median)	0.16835517433965622	0.15651950982180193	0.408008
Closeness Centrality (Mean)	0.1691170528121642	-0.15624323684475283	0.408008
Closeness Centrality Histogram (Bin 4)	0.17043260039719363	0.1557683386660962	0.408008
Degree Centrality Histogram (Bin 1)	0.17233078386488695	0.15508783738931867	0.408008
Katz Centrality Histogram (Bin 1)	0.17233078386488695	0.15508783738931867	0.408008
Degree Centrality (Maximum)	0.17695447458964297	0.15345292493365606	0.408008
Degree Centrality (Mean)	0.17695447458964297	0.15345292493365606	0.408008
Degree Centrality (Median)	0.17695447458964297	0.15345292493365606	0.408008
Degree Centrality (Standard Deviation)	0.17695447458964297	0.15345292493365606	0.408008
Katz Centrality (Maximum)	0.17695447458964297	0.15345292493365606	0.408008
Katz Centrality (Mean)	0.17695447458964297	0.15345292493365606	0.408008
Katz Centrality (Median)	0.17695447458964297	0.15345292493365606	0.408008
Katz Centrality (Standard Deviation)	0.17695447458964297	0.15345292493365606	0.408008
Closeness Centrality Histogram (Bin 3)	0.17830158189710976	0.15298247719455937	0.408008
Network Density	0.17833338790754333	-0.15297140103510606	0.408008
Node Degree (Standard Deviation)	0.18305505377994627	-0.15134284964083292	0.408008
Community Structure (Standard Deviation)	0.18420226487171504	0.15095178675320498	0.408008
Community Structure (Maximum)	0.18520800027286802	0.1506104019071893	0.408008
Closeness Centrality Histogram (Bin 10)	0.18615708578071713	0.1502894769084915	0.408008
Degree Centrality Histogram (Bin 10)	0.18668981764629367	0.15010985753117725	0.408008
Katz Centrality Histogram (Bin 10)	0.18668981764629367	0.15010985753117725	0.408008
Clustering Coefficient (Mean)	0.18804441087072132	-0.14965479964275027	0.408008
Degree Centrality Histogram (Bin 6)	0.1905494558091645	0.14881947005258464	0.408008
Katz Centrality Histogram (Bin 6)	0.1905494558091645	0.14881947005258464	0.408008
Closeness Centrality (Minimum)	0.21365684215911546	-0.1414628407702443	0.408008
Deep-learning-derived pCR scores (Mean)	0.2191351990701631	-0.1398024937447511	0.408008
Node Degree Histogram (Bin 9)	0.22031237500439163	0.13944955041199997	0.408008
Degree Centrality Histogram (Bin 2)	0.22932215660061853	0.13679109704987877	0.408008
Katz Centrality Histogram (Bin 2)	0.22932215660061853	0.13679109704987877	0.408008
Closeness Centrality Histogram (Bin 6)	0.23112884950560747	0.13626683527012864	0.408008
Degree Centrality Histogram (Bin 8)	0.23181367658536461	0.13606886008978436	0.408008
Katz Centrality Histogram (Bin 8)	0.23181367658536461	0.13606886008978436	0.408008
Degree Centrality Histogram (Bin 9)	0.23974070654753557	0.13380627880087592	0.408008
Katz Centrality Histogram (Bin 9)	0.23974070654753557	0.13380627880087592	0.408008
Degree Centrality Histogram (Bin 3)	0.2506705087972763	0.13076984183768303	0.408008
Katz Centrality Histogram (Bin 3)	0.2506705087972763	0.13076984183768303	0.408008
Clustering Coefficient (Median)	0.2521409031237257	-0.1303683271579169	0.408008
Clustering Coefficient (Minimum)	0.2532464354493731	-0.13006749671111648	0.408008
Community Structure Histogram (Bin 9)	0.2826088907960958	0.12238370688909533	0.447036
Node Degree Histogram (Bin 7)	0.2881759616616917	0.12098795263083302	0.447702
Node Degree (Median)	0.2984100617032192	0.1184678408179129	0.448811
Community Structure Histogram (Bin 2)	0.2992072405892797	0.11827393592391067	0.448811
Clustering Coefficient Histogram (Bin 8)	0.31102410389981483	0.11543829839983712	0.458629
Node Degree Histogram (Bin 4)	0.31800200227600794	-0.11379650205309838	0.461103
Closeness Centrality Histogram (Bin 7)	0.33245867716236444	0.11046710520497945	0.474162
Closeness Centrality Histogram (Bin 2)	0.35414463346909664	0.1056401263645566	0.496945
Clustering Coefficient Histogram (Bin 6)	0.38492824096163736	0.09909201171745942	0.511769
Community Structure Histogram (Bin 1)	0.388760622040789	0.09829930810128432	0.511769
Node Degree (Mean)	0.4008622181173864	0.09582626914382639	0.511769
Clustering Coefficient Histogram (Bin 2)	0.4020996355231128	0.09557589641667605	0.511769
Degree Centrality Histogram (Bin 5)	0.4045041891785045	0.09509066321695307	0.511769
Katz Centrality Histogram (Bin 5)	0.4045041891785045	0.09509066321695307	0.511769
Community Structure Histogram (Bin 8)	0.4058854762212263	0.09481268772226079	0.511769
Node Degree Histogram (Bin 2)	0.4159865826738607	-0.09279647901811383	0.517012
Closeness Centrality Histogram (Bin 1)	0.4413083926042579	0.08786289054438173	0.540758
Node Degree Histogram (Bin 6)	0.48425246206511807	-0.07984446587765831	0.585138
Community Structure Histogram (Bin 3)	0.49211730491395056	0.07841814870135298	0.586496
Closeness Centrality Histogram (Bin 8)	0.5146734845112271	0.07439231927626187	0.605089
Closeness Centrality Histogram (Bin 5)	0.531405847823905	0.07146387074515337	0.615109
Clustering Coefficient Histogram (Bin 7)	0.5373365389969317	0.07043698721078165	0.615109
Deep-learning-derived pCR scores (Standard Deviation)	0.553108480179815	-0.067732835216662	0.624941
Clustering Coefficient Histogram (Bin 3)	0.588155700102365	0.06185219451487296	0.65602
Clustering Coefficient Histogram (Bin 5)	0.6306057302729188	-0.05493737352155463	0.694465
Node Degree (Maximum)	0.6459207251330734	0.05249166286435178	0.702439
Clustering Coefficient (Standard Deviation)	0.6568960462704246	0.0507534476567806	0.705555
Node Degree Histogram (Bin 8)	0.7888887492379915	-0.03060543929603166	0.836992
Community Structure Histogram (Bin 6)	0.7994222808408122	-0.02904482640646465	0.837949
Clustering Coefficient Histogram (Bin 10)	0.8602433246106974	0.020127611011278093	0.884674
Node Degree Histogram (Bin 3)	0.8643370728180413	-0.019532289537823794	0.884674
Node Degree Histogram (Bin 10)	0.9540362034895189	-0.006589859811141217	0.96513
Community Structure Histogram (Bin 5)	0.9962580041713389	-0.0005362032514897475	0.996258

## Sheet: Yale sTILs
Feature Name	P_value	correlation	P value (FDR-adjusted)
Clustering Coefficient Histogram (Bin 10)	0.01289531910211299	0.2752138148988643	0.0422142162123321
Community Structure Histogram (Bin 3)	0.025468517339482487	0.2482061148211217	0.0422142
Node Degree Histogram (Bin 6)	0.05656334035910785	0.21272692402300686	0.102312
Community Structure Histogram (Bin 8)	0.07261703297100394	0.20055526973558135	0.102312
Clustering Coefficient Histogram (Bin 4)	0.10016372392817247	0.18396999796893404	0.203122
Node Degree Histogram (Bin 8)	0.12036995374038627	0.1739653950877195	0.203122
Clustering Coefficient (Standard Deviation)	0.15818498611928938	0.15826999233333336	0.203122
Node Degree Histogram (Bin 9)	0.16862380684197448	-0.15444090103607566	0.203122
Community Structure Histogram (Bin 6)	0.18133138128678628	0.15000818389178963	0.402322
Deep-learning-derived pCR scores (Mean)	0.21957010736748284	-0.13789856074343732	0.402322
Clustering Coefficient (Mean)	0.2301589188107478	0.13481346067919953	0.402322
Closeness Centrality Histogram (Bin 7)	0.2306354452826876	0.1346769783230164	0.402322
Clustering Coefficient (Median)	0.2425837139025528	0.13131712787510358	0.402322
Deep-learning-derived pCR scores (Standard Deviation)	0.27488207305991963	0.12276950764970249	0.402322
Closeness Centrality (Median)	0.28190598017402163	-0.12100159306127216	0.402322
Community Structure Histogram (Bin 4)	0.29375907228764553	-0.11808339027394306	0.502142
Closeness Centrality (Mean)	0.3059601810305947	-0.11515933329218735	0.502142
Node Degree Histogram (Bin 7)	0.30670147290073346	-0.11498415055410287	0.502142
Closeness Centrality (Minimum)	0.32133254819363816	-0.11158118527305051	0.502142
Degree Centrality Histogram (Bin 7)	0.33736346861653155	0.10796470380812555	0.502142
Katz Centrality Histogram (Bin 7)	0.33736346861653155	0.10796470380812555	0.502142
Closeness Centrality (Maximum)	0.3571105293049107	-0.10365566518186789	0.502142
Closeness Centrality Histogram (Bin 5)	0.36888954341618385	0.10115531072486655	0.502142
Closeness Centrality Histogram (Bin 2)	0.37331857723462625	0.10022779944697845	0.502142
Node Degree Histogram (Bin 10)	0.38967081128630454	0.09685985569389075	0.502142
Degree Centrality Histogram (Bin 1)	0.4063237467406965	0.09351555811675523	0.502142
Katz Centrality Histogram (Bin 1)	0.4063237467406965	0.09351555811675523	0.502142
Network Density	0.409889207711977	-0.09281006778898879	0.502142
Community Structure Histogram (Bin 7)	0.43171679962496834	-0.08856661831039879	0.812312
Degree Centrality Histogram (Bin 4)	0.4369877369628671	0.08756041938280384	0.812312
Katz Centrality Histogram (Bin 4)	0.4369877369628671	0.08756041938280384	0.812312
Degree Centrality Histogram (Bin 9)	0.46073172038196053	0.08311009609297906	0.812312
Katz Centrality Histogram (Bin 9)	0.46073172038196053	0.08311009609297906	0.812312
Node Degree Histogram (Bin 4)	0.4781879176214501	0.07991820951010199	0.812312
Degree Centrality Histogram (Bin 10)	0.4803508069829999	0.07952713114811619	0.812312
Katz Centrality Histogram (Bin 10)	0.4803508069829999	0.07952713114811619	0.812312
Community Structure Histogram (Bin 1)	0.4866719630998416	-0.07838954035301911	0.812312
Degree Centrality (Maximum)	0.4888471794754573	0.07799989259750321	0.812312
Degree Centrality (Mean)	0.4888471794754573	0.07799989259750321	0.812312
Degree Centrality (Median)	0.4888471794754573	0.07799989259750321	0.812312
Degree Centrality (Standard Deviation)	0.4888471794754573	0.07799989259750321	0.812312
Katz Centrality (Maximum)	0.4888471794754573	0.07799989259750321	0.812312
Katz Centrality (Mean)	0.4888471794754573	0.07799989259750321	0.812312
Katz Centrality (Median)	0.4888471794754573	0.07799989259750321	0.812312
Katz Centrality (Standard Deviation)	0.4888471794754573	0.07799989259750321	0.812312
Clustering Coefficient Histogram (Bin 7)	0.4976591028194416	-0.07643068033938939	0.812312
Community Structure (Maximum)	0.5118959887989767	0.07392567807090622	0.904421
Degree Centrality Histogram (Bin 5)	0.5168664192595258	0.07305957531191329	0.904421
Katz Centrality Histogram (Bin 5)	0.5168664192595258	0.07305957531191329	0.904421
Community Structure (Mean)	0.5312923420151324	0.07056942866557497	0.904421
Degree Centrality Histogram (Bin 3)	0.570291671339386	0.06399912568063916	0.904421
Katz Centrality Histogram (Bin 3)	0.570291671339386	0.06399912568063916	0.904421
Closeness Centrality Histogram (Bin 6)	0.5705127726988852	-0.06396249895974503	0.904421
Degree Centrality Histogram (Bin 2)	0.5855514706450922	0.06148649918572459	0.904421
Katz Centrality Histogram (Bin 2)	0.5855514706450922	0.06148649918572459	0.904421
Node Degree Histogram (Bin 3)	0.5945378148668451	0.060020833228645015	0.904421
Closeness Centrality Histogram (Bin 1)	0.6136417048455174	0.05693742705751136	0.904421
Clustering Coefficient Histogram (Bin 6)	0.6139295024935935	0.056891299854093205	0.904421
Closeness Centrality (Standard Deviation)	0.6227157639811205	-0.05548751446148047	0.904421
Clustering Coefficient Histogram (Bin 3)	0.6237388785307232	-0.055324602655631105	0.904421
Clustering Coefficient Histogram (Bin 1)	0.6546355804539948	-0.05045607331009644	0.912315
Closeness Centrality Histogram (Bin 3)	0.6801630068590936	0.04650250909728283	0.912315
Node Degree Histogram (Bin 5)	0.7029208436514767	-0.04302471764191066	0.912315
Closeness Centrality Histogram (Bin 8)	0.7232706107899654	0.039948659261711435	0.912315
Community Structure (Median)	0.7350684222126029	0.038178712216428316	0.912315
Degree Centrality Histogram (Bin 8)	0.7423923959446821	0.03708459432630794	0.912315
Katz Centrality Histogram (Bin 8)	0.7423923959446821	0.03708459432630794	0.912315
Closeness Centrality Histogram (Bin 10)	0.7426255838427156	0.037049815423054654	0.912315
Degree Centrality Histogram (Bin 6)	0.7564429004992852	0.03499505875253322	0.912315
Katz Centrality Histogram (Bin 6)	0.7564429004992852	0.03499505875253322	0.912315
Clustering Coefficient Histogram (Bin 9)	0.7583069141695805	0.03471874816931917	0.912315
Node Degree (Maximum)	0.7663276190875102	0.03353211094361989	0.912315
Node Degree (Median)	0.769734613172931	-0.03302916404739245	0.912315
Community Structure (Standard Deviation)	0.7775889072753761	0.03187213004685249	0.912315
Closeness Centrality Histogram (Bin 9)	0.8033313097670972	-0.02810222448342937	0.921865
Node Degree (Standard Deviation)	0.8268950818563956	-0.024678255202888983	0.921865
Clustering Coefficient Histogram (Bin 2)	0.8306121406323186	-0.024140251009910435	0.921865
Clustering Coefficient Histogram (Bin 8)	0.8332093003253505	-0.023764660080708478	0.921865
Clustering Coefficient (Minimum)	0.8370955825455462	-0.02320312207147309	0.921865
Community Structure Histogram (Bin 2)	0.8494746968777864	-0.021418117199915498	0.923804
Closeness Centrality Histogram (Bin 4)	0.8730451474848571	0.018033485922731213	0.937715
Node Degree (Mean)	0.909070778556003	0.012889897382968267	0.964502
Node Degree Histogram (Bin 2)	0.9281802442520537	0.010172814273932485	0.972912
Community Structure Histogram (Bin 10)	0.9568101013274684	-0.006112390395370739	0.989678
Community Structure Histogram (Bin 5)	0.9719251010812424	-0.003972160959071407	0.989678
Clustering Coefficient Histogram (Bin 5)	0.9783023957612942	0.003069622737487089	0.989678
Community Structure Histogram (Bin 9)	0.9955630772047904	0.0006276315592450624	0.995563

## Sheet: Yale TILs
Feature Name	P_value	correlation	P value (FDR-adjusted)
Community Structure Histogram (Bin 2)	0.0515915019076301	0.21312993741138084	0.123122112521411
Closeness Centrality Histogram (Bin 2)	0.0593610356886436	0.2065962077002705	0.123122
Deep-learning-derived pCR scores (Standard Deviation)	0.06275067534148344	0.20396280242168016	0.123122
Node Degree Histogram (Bin 7)	0.06930878853948134	0.19917928749757893	0.123122
Node Degree Histogram (Bin 9)	0.07899236703523507	0.19274326240057824	0.123122
Node Degree Histogram (Bin 5)	0.09503055414078856	0.18335026562260845	0.123122
Community Structure Histogram (Bin 4)	0.12433972063998698	0.16900344754914734	0.322152
Clustering Coefficient Histogram (Bin 3)	0.13427589951421653	0.1647352053559631	0.322152
Community Structure Histogram (Bin 10)	0.1342916864682935	0.16472861815615855	0.322152
Node Degree Histogram (Bin 6)	0.13909200776997763	-0.1627523222081724	0.322152
Closeness Centrality (Median)	0.15190148212532606	-0.15771935461551465	0.322152
Closeness Centrality Histogram (Bin 3)	0.1539219877957426	0.15695483910721403	0.322152
Closeness Centrality (Mean)	0.16877698859100132	-0.1515516165917279	0.322152
Community Structure Histogram (Bin 6)	0.17265363550144605	0.15019972048021682	0.322152
Degree Centrality Histogram (Bin 6)	0.17438552400703558	0.14960295994605663	0.322152
Katz Centrality Histogram (Bin 6)	0.17438552400703558	0.14960295994605663	0.322152
Degree Centrality Histogram (Bin 1)	0.18120882424885604	0.14729320650171007	0.454575
Katz Centrality Histogram (Bin 1)	0.18120882424885604	0.14729320650171007	0.454575
Degree Centrality Histogram (Bin 10)	0.18342426607267576	0.14655691840487733	0.454575
Katz Centrality Histogram (Bin 10)	0.18342426607267576	0.14655691840487733	0.454575
Deep-learning-derived pCR scores (Mean)	0.18769945697530713	-0.1451541607550939	0.454575
Closeness Centrality Histogram (Bin 4)	0.18978604248358255	0.14447791790283834	0.454575
Degree Centrality Histogram (Bin 3)	0.19104322370154267	0.1440730697962541	0.454575
Katz Centrality Histogram (Bin 3)	0.19104322370154267	0.1440730697962541	0.454575
Degree Centrality Histogram (Bin 8)	0.19186149680056017	0.14381059562361573	0.454575
Katz Centrality Histogram (Bin 8)	0.19186149680056017	0.14381059562361573	0.454575
Degree Centrality Histogram (Bin 5)	0.19223020951334643	0.14369258921193764	0.454575
Katz Centrality Histogram (Bin 5)	0.19223020951334643	0.14369258921193764	0.454575
Clustering Coefficient Histogram (Bin 1)	0.19709275488801276	0.14215138266743754	0.454575
Degree Centrality Histogram (Bin 2)	0.20684033383745862	0.13914218542458945	0.454575
Katz Centrality Histogram (Bin 2)	0.20684033383745862	0.13914218542458945	0.454575
Closeness Centrality Histogram (Bin 8)	0.20969596629600082	0.13827983820106893	0.454575
Degree Centrality Histogram (Bin 9)	0.2100745116250307	0.13816615280929564	0.454575
Katz Centrality Histogram (Bin 9)	0.2100745116250307	0.13816615280929564	0.454575
Community Structure Histogram (Bin 5)	0.21478482335119095	0.1367635530579752	0.454575
Closeness Centrality (Maximum)	0.22045463203896482	-0.13510380792637192	0.454575
Closeness Centrality (Minimum)	0.2271779433555835	-0.13317415464655866	0.454575
Degree Centrality (Maximum)	0.231818442375232	0.1318654975024446	0.454575
Degree Centrality (Mean)	0.231818442375232	0.1318654975024446	0.454575
Degree Centrality (Median)	0.231818442375232	0.1318654975024446	0.454575
Degree Centrality (Standard Deviation)	0.231818442375232	0.1318654975024446	0.454575
Katz Centrality (Maximum)	0.231818442375232	0.1318654975024446	0.454575
Katz Centrality (Mean)	0.231818442375232	0.1318654975024446	0.454575
Katz Centrality (Median)	0.231818442375232	0.1318654975024446	0.454575
Katz Centrality (Standard Deviation)	0.231818442375232	0.1318654975024446	0.454575
Community Structure (Maximum)	0.2356653126212751	0.13079442539402086	0.454575
Clustering Coefficient Histogram (Bin 10)	0.24005638606049604	0.12958656975494584	0.454575
Network Density	0.24563678439718314	-0.12807341627551744	0.455452
Node Degree Histogram (Bin 10)	0.25256034975384795	-0.1262285849624555	0.457659
Community Structure (Mean)	0.26746256381321676	0.12237183527586426	0.457659
Closeness Centrality Histogram (Bin 6)	0.26970727171088715	0.12180361140276151	0.457659
Closeness Centrality Histogram (Bin 5)	0.27809947638259347	0.119706943691615	0.457659
Degree Centrality Histogram (Bin 4)	0.2803000905610606	0.11916417944622094	0.457659
Katz Centrality Histogram (Bin 4)	0.2803000905610606	0.11916417944622094	0.457659
Degree Centrality Histogram (Bin 7)	0.287964948586839	0.1172955562469352	0.457659
Katz Centrality Histogram (Bin 7)	0.287964948586839	0.1172955562469352	0.457659
Node Degree (Median)	0.30007609381532935	0.11440886870423775	0.461435
Community Structure (Standard Deviation)	0.3007102962992163	0.11425983235032844	0.461435
Community Structure Histogram (Bin 3)	0.30660510707137417	0.1128842824063664	0.462506
Clustering Coefficient Histogram (Bin 6)	0.31765337170383917	0.1103517299458922	0.466776
Community Structure Histogram (Bin 8)	0.3199252559453278	0.10983802818074159	0.466776
Community Structure (Median)	0.3438955359954835	0.10455443436049516	0.487447
Closeness Centrality Histogram (Bin 9)	0.3450470805660276	0.10430654931119056	0.487447
Closeness Centrality Histogram (Bin 10)	0.3790281406843382	0.09721087159221375	0.522941
Clustering Coefficient Histogram (Bin 4)	0.3819230797670573	0.09662464998121954	0.522941
Node Degree Histogram (Bin 2)	0.4126447990900586	-0.09056037679407063	0.556445
Closeness Centrality Histogram (Bin 7)	0.45895508869727886	0.0818938744207177	0.609657
Closeness Centrality (Standard Deviation)	0.48566319047583606	-0.07711536883893676	0.628841
Clustering Coefficient (Median)	0.4875286627746197	-0.07678694221572983	0.628841
Clustering Coefficient Histogram (Bin 2)	0.5070992933780762	0.07338048524641783	0.644741
Node Degree (Standard Deviation)	0.5156398204998225	-0.07191530962374772	0.646365
Node Degree Histogram (Bin 8)	0.5877337793322261	-0.059996115920392036	0.726504
Closeness Centrality Histogram (Bin 1)	0.6036711292964092	0.05745564570184106	0.735983
Clustering Coefficient (Mean)	0.6368795824340763	-0.0522543985345506	0.761736
Node Degree Histogram (Bin 3)	0.6456929811606982	-0.05089329648469882	0.761736
Clustering Coefficient (Standard Deviation)	0.6504715470808374	-0.0501584785071759	0.761736
Community Structure Histogram (Bin 1)	0.6933096489430587	0.043662740418760185	0.780629
Node Degree Histogram (Bin 4)	0.7084724644413342	-0.04139957897386588	0.780629
Node Degree (Mean)	0.7097957935634153	0.04120287963366329	0.780629
Clustering Coefficient Histogram (Bin 8)	0.7260898571601112	0.03879116014418266	0.780629
Clustering Coefficient Histogram (Bin 5)	0.7287184418345147	0.03840381475097396	0.780629
Community Structure Histogram (Bin 9)	0.7318088129692255	0.0379490102858505	0.780629
Node Degree (Minimum)	0.7367738600016012	0.03721962416906222	0.780629
Node Degree (Maximum)	0.7784980154945266	0.031149114338977373	0.815133
Clustering Coefficient Histogram (Bin 9)	0.8781131709275254	-0.016986433890465183	0.908745
Community Structure Histogram (Bin 7)	0.9324993197397591	0.009381983595244415	0.953936
Clustering Coefficient Histogram (Bin 7)	0.9562748851081737	-0.006073255476212874	0.967142
Clustering Coefficient (Minimum)	0.9863067051223627	-0.0019011042668106394	0.986307

## Sheet: Purdue Tumor
Feature Name	P_value	correlation	P value (FDR-adjusted)
Closeness Centrality Histogram (Bin 9)	0.0035821706017943634	-0.364523	0.0112332
Clustering Coefficient Histogram (Bin 1)	0.0036285099337560064	-0.36405555187691696	0.0112332
Clustering Coefficient Histogram (Bin 3)	0.0036878017537673342	-0.3634648357526812	0.0112332
Community Structure Histogram (Bin 6)	0.004482838159658864	-0.35626278107301523	0.0112332
Closeness Centrality (Minimum)	0.006583522173261948	0.3415907738577419	0.0112332
Closeness Centrality Histogram (Bin 8)	0.007631647597728776	-0.33576478739037924	0.0112332
Clustering Coefficient (Mean)	0.008893068000700187	0.3296165939482479	0.0112332
Closeness Centrality Histogram (Bin 10)	0.009446699382403336	-0.32715567254206573	0.0112332
Community Structure Histogram (Bin 10)	0.009760639251037144	-0.325815396249806	0.0112332
Degree Centrality Histogram (Bin 7)	0.009966237749997709	-0.3249578051853836	0.0112332
Katz Centrality Histogram (Bin 7)	0.009966237749997709	-0.3249578051853836	0.0112332
Degree Centrality Histogram (Bin 4)	0.011711966043501972	-0.3182363231369985	0.0340674
Katz Centrality Histogram (Bin 4)	0.011711966043501972	-0.3182363231369985	0.0340674
Degree Centrality Histogram (Bin 5)	0.011754872699631791	-0.3180823500285773	0.0340674
Katz Centrality Histogram (Bin 5)	0.011754872699631791	-0.3180823500285773	0.0340674
Community Structure Histogram (Bin 7)	0.012009718874603727	-0.31717770433474474	0.0340674
Degree Centrality Histogram (Bin 9)	0.012146107714779999	-0.3167003485917893	0.0340674
Katz Centrality Histogram (Bin 9)	0.012146107714779999	-0.3167003485917893	0.0340674
Degree Centrality Histogram (Bin 3)	0.012219830326399306	-0.316444246780887	0.0340674
Katz Centrality Histogram (Bin 3)	0.012219830326399306	-0.316444246780887	0.0340674
Degree Centrality (Maximum)	0.012449966207426564	-0.31565328075556803	0.0340674
Degree Centrality (Mean)	0.012449966207426564	-0.31565328075556803	0.0340674
Degree Centrality (Median)	0.012449966207426564	-0.31565328075556803	0.0340674
Degree Centrality (Standard Deviation)	0.012449966207426564	-0.31565328075556803	0.0340674
Katz Centrality (Maximum)	0.012449966207426564	-0.31565328075556803	0.0340674
Katz Centrality (Mean)	0.012449966207426564	-0.31565328075556803	0.0340674
Katz Centrality (Median)	0.012449966207426564	-0.31565328075556803	0.0340674
Katz Centrality (Standard Deviation)	0.012449966207426564	-0.31565328075556803	0.0340674
Degree Centrality Histogram (Bin 8)	0.013970312470986304	-0.31072361286309486	0.0340674
Katz Centrality Histogram (Bin 8)	0.013970312470986304	-0.31072361286309486	0.0340674
Degree Centrality Histogram (Bin 10)	0.014203297109309664	-0.3100094527288436	0.0340674
Katz Centrality Histogram (Bin 10)	0.014203297109309664	-0.3100094527288436	0.0340674
Network Density	0.01431626516413149	0.3096667957427238	0.0340674
Degree Centrality Histogram (Bin 2)	0.014398723898141926	-0.30941814490886005	0.0340674
Katz Centrality Histogram (Bin 2)	0.014398723898141926	-0.30941814490886005	0.0340674
Degree Centrality Histogram (Bin 1)	0.014488443571549558	-0.30914898561272974	0.0340674
Katz Centrality Histogram (Bin 1)	0.014488443571549558	-0.30914898561272974	0.0340674
Community Structure (Mean)	0.016316434655840845	-0.3039545513644515	0.0372421
Degree Centrality Histogram (Bin 6)	0.017122816698007526	-0.30182039582651976	0.0372421
Katz Centrality Histogram (Bin 6)	0.017122816698007526	-0.30182039582651976	0.0372421
Clustering Coefficient Histogram (Bin 4)	0.018448904258799862	-0.29849073698188777	0.0391477
Community Structure (Maximum)	0.021075367402605162	-0.2924576668484209	0.0436561
Clustering Coefficient Histogram (Bin 2)	0.023762949198447722	-0.28691260126615753	0.0470731
Community Structure Histogram (Bin 3)	0.023807060905574117	-0.28682611553673193	0.0470731
Clustering Coefficient Histogram (Bin 6)	0.026677387554802146	-0.28146957715515675	0.0513793
Community Structure (Median)	0.02761843330949108	-0.279819139469787	0.0513793
Node Degree Histogram (Bin 3)	0.027756638062974924	-0.2795807483125709	0.0513793
Community Structure Histogram (Bin 5)	0.030022270217418216	-0.27580821537073114	0.0543523
Closeness Centrality Histogram (Bin 5)	0.030612222763090047	-0.27486516573945263	0.0543523
Community Structure Histogram (Bin 4)	0.03164176195764992	-0.273255260923894	0.0550567
Closeness Centrality Histogram (Bin 4)	0.0329909131664391	-0.2712105784548928	0.0562786
Community Structure (Standard Deviation)	0.03611971580442477	-0.2667244962960132	0.0604311
Node Degree (Standard Deviation)	0.03685320245648903	0.26571983019933204	0.0604949
Community Structure Histogram (Bin 1)	0.0408437510926297	-0.2605275696466315	0.0658038
Closeness Centrality (Median)	0.044125493708820226	0.2565630163467246	0.0697985
Closeness Centrality Histogram (Bin 7)	0.04614010379049035	-0.25424799155940464	0.0716819
Closeness Centrality (Mean)	0.050397346808619174	0.24961646790681555	0.0768725
Community Structure Histogram (Bin 2)	0.05124830836593713	-0.2487293342701078	0.0768725
Community Structure Histogram (Bin 9)	0.052799795059111386	-0.247142370337535	0.0778573
Closeness Centrality (Maximum)	0.05614396444402398	0.24384681403730427	0.0814087
Closeness Centrality Histogram (Bin 6)	0.08505334437905761	-0.220492225668772	0.120212
Node Degree Histogram (Bin 7)	0.08566827608899513	-0.22006948071640317	0.120212
Community Structure Histogram (Bin 8)	0.08709663664266735	-0.21909667578511052	0.120276
Clustering Coefficient (Standard Deviation)	0.11025459454554137	0.2048370647404595	0.147738
Clustering Coefficient Histogram (Bin 7)	0.11037870125799074	-0.20476720097952425	0.147738
Closeness Centrality (Standard Deviation)	0.14942446478674493	0.18526042822798847	0.196969
Node Degree Histogram (Bin 4)	0.16235546041401927	-0.17965242237764825	0.21082
Closeness Centrality Histogram (Bin 3)	0.17897980425124366	-0.17290596191896992	0.228989
Deep-learning-derived pCR scores (Mean)	0.18827810393295863	0.16932929440918873	0.237394
Clustering Coefficient (Median)	0.21272119350311672	0.16049508674297758	0.264382
Node Degree Histogram (Bin 2)	0.2361635226025446	-0.15267136948782187	0.286727
Node Degree (Maximum)	0.23729119093181905	-0.15230887809469837	0.286727
Node Degree Histogram (Bin 6)	0.2420242546720159	-0.1508002208290954	0.28844
Clustering Coefficient Histogram (Bin 9)	0.3225642512024359	-0.12771248543799182	0.379231
Closeness Centrality Histogram (Bin 2)	0.412333992517705	-0.10597692479999375	0.478307
Node Degree Histogram (Bin 8)	0.42307803120944687	0.10357262884561204	0.484313
Clustering Coefficient Histogram (Bin 5)	0.4472235198159329	-0.09829296437066011	0.501036
Clustering Coefficient Histogram (Bin 8)	0.44920429497522474	-0.09786700218658351	0.501036
Node Degree Histogram (Bin 9)	0.5323334114385829	-0.08081984417924852	0.58298
Deep-learning-derived pCR scores (Standard Deviation)	0.5360735003794115	-0.08008624027829064	0.58298
Clustering Coefficient (Minimum)	0.5533793817773365	0.07672377925342382	0.59437
Clustering Coefficient Histogram (Bin 10)	0.6125047177284879	0.06559124687860275	0.649853
Closeness Centrality Histogram (Bin 1)	0.694097631904264	-0.05095368969461989	0.727548
Node Degree (Mean)	0.8223123239920047	-0.02910697854552523	0.851681
Node Degree (Median)	0.9700511785413548	0.004867130251940634	0.986977
Node Degree Histogram (Bin 5)	0.9863075776655799	0.0022248198773614086	0.986977
Node Degree Histogram (Bin 10)	0.9869766598360545	-0.0021160940826014745	0.986977

## Sheet: Purdue Stroma
Feature Name	P_value	correlation	P value (FDR-adjusted)
Clustering Coefficient (Median)	0.0004899457640500286	0.42979182657361914	0.0010237562132331
Community Structure Histogram (Bin 2)	0.0005860737197679188	-0.42442330979408743	0.00102376
Closeness Centrality Histogram (Bin 7)	0.0006946032701455851	-0.41924905209169355	0.00102376
Community Structure Histogram (Bin 8)	0.0019130686224932193	-0.38655639805714287	0.0300094
Closeness Centrality Histogram (Bin 6)	0.0019777438999257066	-0.3854255644059578	0.0300094
Community Structure Histogram (Bin 3)	0.00252378592520184	-0.3770100636784469	0.0300094
Community Structure Histogram (Bin 9)	0.0030099633326773913	-0.3707893927031079	0.0300094
Closeness Centrality (Minimum)	0.0032594609207044936	0.3679374293502256	0.0300094
Clustering Coefficient Histogram (Bin 4)	0.006282043465951692	-0.343417072240168	0.0300094
Closeness Centrality Histogram (Bin 10)	0.008419871133783001	-0.3318280696890711	0.0300094
Closeness Centrality (Standard Deviation)	0.009006904166265577	0.3290999085270976	0.0300094
Closeness Centrality (Mean)	0.009375792985740346	0.32746373802678835	0.0300094
Community Structure Histogram (Bin 6)	0.009485196251870859	-0.3269892570205316	0.0300094
Closeness Centrality (Maximum)	0.009764567878616098	0.3257988627808598	0.0300094
Degree Centrality Histogram (Bin 5)	0.010359191227160919	-0.32336058585638916	0.0300094
Katz Centrality Histogram (Bin 5)	0.010359191227160919	-0.32336058585638916	0.0300094
Closeness Centrality Histogram (Bin 5)	0.01046621956376979	-0.3229346679449482	0.0300094
Degree Centrality Histogram (Bin 1)	0.010739582215528783	-0.3218637223897345	0.0300094
Katz Centrality Histogram (Bin 1)	0.010739582215528783	-0.3218637223897345	0.0300094
Degree Centrality Histogram (Bin 3)	0.010862595946866754	-0.32138948464187267	0.0300094
Katz Centrality Histogram (Bin 3)	0.010862595946866754	-0.32138948464187267	0.0300094
Closeness Centrality (Median)	0.011676397350381042	0.3183643336654199	0.0300094
Network Density	0.012171109991015184	0.3166133441826329	0.0300094
Degree Centrality Histogram (Bin 8)	0.012774289506316315	-0.3145597530701292	0.0300094
Katz Centrality Histogram (Bin 8)	0.012774289506316315	-0.3145597530701292	0.0300094
Degree Centrality (Maximum)	0.012998990189056545	-0.3138160845052628	0.0300094
Degree Centrality (Mean)	0.012998990189056545	-0.3138160845052628	0.0300094
Degree Centrality (Median)	0.012998990189056545	-0.3138160845052628	0.0300094
Degree Centrality (Standard Deviation)	0.012998990189056545	-0.3138160845052628	0.0300094
Katz Centrality (Maximum)	0.012998990189056545	-0.3138160845052628	0.0300094
Katz Centrality (Mean)	0.012998990189056545	-0.3138160845052628	0.0300094
Katz Centrality (Median)	0.012998990189056545	-0.3138160845052628	0.0300094
Katz Centrality (Standard Deviation)	0.012998990189056545	-0.3138160845052628	0.0300094
Degree Centrality Histogram (Bin 10)	0.013168154196221703	-0.31326349772075013	0.0300094
Katz Centrality Histogram (Bin 10)	0.013168154196221703	-0.31326349772075013	0.0300094
Degree Centrality Histogram (Bin 7)	0.013714567001541356	-0.3115194363486675	0.0300094
Katz Centrality Histogram (Bin 7)	0.013714567001541356	-0.3115194363486675	0.0300094
Clustering Coefficient Histogram (Bin 3)	0.014599384227489923	-0.30881813699799454	0.0300094
Degree Centrality Histogram (Bin 9)	0.01488770412465639	-0.3079682992653942	0.0300094
Katz Centrality Histogram (Bin 9)	0.01488770412465639	-0.3079682992653942	0.0300094
Degree Centrality Histogram (Bin 6)	0.01503743403407248	-0.3075325248688072	0.0300094
Katz Centrality Histogram (Bin 6)	0.01503743403407248	-0.3075325248688072	0.0300094
Clustering Coefficient (Mean)	0.015083528670322541	0.30739912083878657	0.0300094
Degree Centrality Histogram (Bin 4)	0.015522077675222406	-0.30614710138224827	0.0300094
Katz Centrality Histogram (Bin 4)	0.015522077675222406	-0.30614710138224827	0.0300094
Degree Centrality Histogram (Bin 2)	0.01694509061911463	-0.3022832581924125	0.0313664
Katz Centrality Histogram (Bin 2)	0.01694509061911463	-0.3022832581924125	0.0313664
Community Structure (Maximum)	0.017759161692408376	-0.30019611318636774	0.0321885
Closeness Centrality Histogram (Bin 8)	0.01993814807325782	-0.2949865263033508	0.0354004
Clustering Coefficient Histogram (Bin 7)	0.021899795194205006	-0.29069587776675565	0.0381056
Community Structure (Standard Deviation)	0.026915064360574458	-0.2810481643601232	0.0459139
Closeness Centrality Histogram (Bin 9)	0.032472310307906656	-0.2719881284370255	0.0543287
Community Structure Histogram (Bin 4)	0.035785045085177714	-0.2671885398595146	0.0587415
Community Structure (Mean)	0.04534068506748851	-0.2551564838113712	0.0730489
Community Structure (Median)	0.053957865074757534	-0.2459824010429485	0.0845134
Node Degree Histogram (Bin 8)	0.054399442525861784	0.2455454310839612	0.0845134
Node Degree (Standard Deviation)	0.06283535531479681	0.2377039984747401	0.0959066
Node Degree Histogram (Bin 2)	0.07683804326779743	-0.22638558884460533	0.115257
Clustering Coefficient Histogram (Bin 5)	0.09032980659760469	-0.2169401625704497	0.133198
Clustering Coefficient (Minimum)	0.09270214848368999	0.21539602237890437	0.134418
Node Degree Histogram (Bin 7)	0.09861101067706222	-0.21168007208906509	0.137363
Deep-learning-derived pCR scores (Mean)	0.0994267443600902	-0.21118081352235996	0.137363
Node Degree Histogram (Bin 9)	0.09947008670833117	-0.2111543757024946	0.137363
Community Structure Histogram (Bin 7)	0.10717329647078222	-0.20659138391340612	0.145689
Community Structure Histogram (Bin 1)	0.127621337595838	-0.19559728029541315	0.170816
Clustering Coefficient Histogram (Bin 2)	0.1318260356916744	-0.19350564633571313	0.173771
Community Structure Histogram (Bin 5)	0.1412727537153765	-0.1889837140854969	0.183444
Clustering Coefficient Histogram (Bin 1)	0.14658476020914987	-0.18653985952852228	0.187542
Clustering Coefficient Histogram (Bin 6)	0.17165321428574587	-0.17582027063626182	0.216432
Clustering Coefficient Histogram (Bin 10)	0.18054413388918342	-0.17229498176797303	0.219704
Node Degree (Maximum)	0.1814437790732364	-0.17194534175849738	0.219704
Clustering Coefficient (Standard Deviation)	0.18182411968771076	0.1717979025324622	0.219704
Closeness Centrality Histogram (Bin 4)	0.2026165845094847	-0.16405471840519975	0.241475
Node Degree Histogram (Bin 4)	0.25145536460448276	-0.1478532789563148	0.291787
Closeness Centrality Histogram (Bin 3)	0.25154093009251366	-0.14782689011932312	0.291787
Node Degree Histogram (Bin 5)	0.38608242703561657	-0.11200910012652898	0.441963
Clustering Coefficient Histogram (Bin 9)	0.39470398724477296	0.11000214305927321	0.445964
Node Degree Histogram (Bin 3)	0.5174202751641869	0.08377074989899565	0.571144
Deep-learning-derived pCR scores (Standard Deviation)	0.5186249493490483	-0.08353080975262572	0.571144
Community Structure Histogram (Bin 10)	0.619672908410833	-0.06427475166502977	0.669939
Clustering Coefficient Histogram (Bin 8)	0.6237359434937018	0.06353142240190328	0.669939
Closeness Centrality Histogram (Bin 1)	0.6674005705151911	0.05566476371440817	0.708096
Node Degree Histogram (Bin 6)	0.6858817498219101	-0.05239622365527768	0.718936
Node Degree Histogram (Bin 10)	0.7017850033389987	0.04960951529143674	0.726849
Closeness Centrality Histogram (Bin 2)	0.7105571404646618	-0.04808199620884283	0.727276
Node Degree (Median)	0.8403027551664616	0.02611849493613302	0.850074
Node Degree (Mean)	0.9948766384886347	0.0008324376229643113	0.994877

## Sheet: Purdue iTILs
Feature Name	P_value	correlation	P value (FDR-adjusted)
Node Degree Histogram (Bin 10)	0.07308981195764948	-0.24139098175823429	0.322442672432617
Clustering Coefficient Histogram (Bin 10)	0.12948089874942575	-0.20506953486382476	0.322443
Community Structure Histogram (Bin 1)	0.14977435797604105	-0.19501703859780647	0.322443
Node Degree Histogram (Bin 7)	0.2508377965025959	-0.15602737559470647	0.322443
Node Degree Histogram (Bin 6)	0.25342913091490954	0.1551875790379541	0.322443
Clustering Coefficient Histogram (Bin 4)	0.25694051587600397	-0.15405883353119992	0.322443
Clustering Coefficient Histogram (Bin 5)	0.27100486377136146	0.14963903355364855	0.322443
Degree Centrality Histogram (Bin 5)	0.28268755168763465	-0.1460825492958098	0.322443
Katz Centrality Histogram (Bin 5)	0.28268755168763465	-0.1460825492958098	0.322443
Node Degree Histogram (Bin 5)	0.28381900453736947	-0.1457433053808652	0.322443
Community Structure Histogram (Bin 4)	0.2959125890028087	-0.14217146629735647	0.322443
Closeness Centrality Histogram (Bin 7)	0.2972581499859941	-0.14177998652614818	0.322443
Community Structure Histogram (Bin 6)	0.3294654942196965	-0.13273129675890838	0.522343
Closeness Centrality (Maximum)	0.34092905444891175	0.12964653677699217	0.522343
Clustering Coefficient Histogram (Bin 6)	0.34450144559666773	-0.1286984903324436	0.522343
Node Degree Histogram (Bin 2)	0.3457929516385094	-0.12835725071517315	0.522343
Closeness Centrality (Median)	0.36018954227319033	0.1246054918167127	0.522343
Closeness Centrality Histogram (Bin 10)	0.37143212377498747	-0.12173890992371285	0.522343
Closeness Centrality Histogram (Bin 5)	0.38339688584700593	-0.11874507452786646	0.522343
Degree Centrality Histogram (Bin 6)	0.39183537224438025	-0.11666693002895874	0.522343
Katz Centrality Histogram (Bin 6)	0.39183537224438025	-0.11666693002895874	0.522343
Closeness Centrality (Mean)	0.3992788362666836	0.11485563790582937	0.522343
Closeness Centrality (Standard Deviation)	0.41239827495952386	0.11171052374102829	0.880104
Node Degree (Minimum)	0.41811794376007116	0.11035745436681335	0.880104
Degree Centrality Histogram (Bin 10)	0.419479696814659	-0.11003687867411904	0.880104
Katz Centrality Histogram (Bin 10)	0.419479696814659	-0.11003687867411904	0.880104
Closeness Centrality (Minimum)	0.4304500598259814	0.10747563993541101	0.880104
Degree Centrality Histogram (Bin 1)	0.4320070651674207	-0.10711513541722611	0.880104
Katz Centrality Histogram (Bin 1)	0.4320070651674207	-0.10711513541722611	0.880104
Closeness Centrality Histogram (Bin 2)	0.44409389885711714	-0.10434102943680229	0.880104
Node Degree Histogram (Bin 8)	0.4505590926322065	0.1028743937249079	0.880104
Network Density	0.45810194760556133	0.10117784935581023	0.880104
Degree Centrality Histogram (Bin 8)	0.46536559892890994	-0.09955844206608805	0.880104
Katz Centrality Histogram (Bin 8)	0.46536559892890994	-0.09955844206608805	0.880104
Community Structure Histogram (Bin 2)	0.46594484279084325	-0.0994298929614858	0.880104
Degree Centrality (Maximum)	0.47798628483196415	-0.09677678008253945	0.880104
Degree Centrality (Mean)	0.47798628483196415	-0.09677678008253945	0.880104
Degree Centrality (Median)	0.47798628483196415	-0.09677678008253945	0.880104
Degree Centrality (Standard Deviation)	0.47798628483196415	-0.09677678008253945	0.880104
Katz Centrality (Maximum)	0.47798628483196415	-0.09677678008253945	0.880104
Katz Centrality (Mean)	0.47798628483196415	-0.09677678008253945	0.880104
Katz Centrality (Median)	0.47798628483196415	-0.09677678008253945	0.880104
Katz Centrality (Standard Deviation)	0.47798628483196415	-0.09677678008253945	0.880104
Closeness Centrality Histogram (Bin 6)	0.47843697469635127	0.09667817580670283	0.880104
Degree Centrality Histogram (Bin 3)	0.48278328811886784	-0.09572978292467038	0.880104
Katz Centrality Histogram (Bin 3)	0.48278328811886784	-0.09572978292467038	0.880104
Node Degree Histogram (Bin 9)	0.4832291035495322	-0.09563275900515707	0.880104
Node Degree (Mean)	0.5075783633366884	-0.09040280387474692	0.880104
Closeness Centrality Histogram (Bin 3)	0.5261960456090247	-0.08649000717601335	0.880104
Deep-learning-derived pCR scores (Standard Deviation)	0.5324470367890946	-0.08519182412893556	0.880104
Community Structure Histogram (Bin 8)	0.5345973787329208	-0.0847469876147965	0.880104
Closeness Centrality Histogram (Bin 1)	0.5517260447647943	-0.0812342602006705	0.880104
Clustering Coefficient Histogram (Bin 7)	0.5764614997053108	-0.07625183087618324	0.880104
Closeness Centrality Histogram (Bin 9)	0.5822841619656329	-0.07509347529581425	0.880104
Degree Centrality Histogram (Bin 2)	0.5827283769362392	-0.07500532052726429	0.880104
Katz Centrality Histogram (Bin 2)	0.5827283769362392	-0.07500532052726429	0.880104
Community Structure Histogram (Bin 5)	0.6021575602159539	0.0711786161596996	0.880104
Clustering Coefficient (Minimum)	0.608662659297728	0.06990961643812847	0.880104
Degree Centrality Histogram (Bin 9)	0.6137038438725404	-0.0689302295037097	0.880104
Katz Centrality Histogram (Bin 9)	0.6137038438725404	-0.0689302295037097	0.880104
Node Degree (Maximum)	0.627855097345621	-0.06619912590867337	0.880104
Node Degree (Median)	0.6342820153453126	0.0649672998300744	0.880104
Community Structure (Standard Deviation)	0.6541389263413085	-0.061193173193236125	0.880104
Clustering Coefficient Histogram (Bin 9)	0.6688772286587414	-0.058421203287262816	0.880104
Community Structure (Maximum)	0.6760253734181543	-0.0570852420961741	0.880104
Closeness Centrality Histogram (Bin 4)	0.6824465031053815	-0.055889676148433265	0.880104
Closeness Centrality Histogram (Bin 8)	0.6988284745491349	-0.05285801596551043	0.880104
Node Degree (Standard Deviation)	0.7239463760800253	-0.048257845466166537	0.880104
Community Structure Histogram (Bin 10)	0.7267972184100404	-0.04773917518541394	0.880104
Degree Centrality Histogram (Bin 4)	0.735547821582528	-0.04615126369473336	0.880104
Katz Centrality Histogram (Bin 4)	0.735547821582528	-0.04615126369473336	0.880104
Node Degree Histogram (Bin 3)	0.7458505634817103	0.04428942078225316	0.880104
Clustering Coefficient Histogram (Bin 3)	0.7529621475719389	-0.04300893349625594	0.880104
Degree Centrality Histogram (Bin 7)	0.7668515383117387	-0.04051850375826846	0.880104
Katz Centrality Histogram (Bin 7)	0.7668515383117387	-0.04051850375826846	0.880104
Community Structure Histogram (Bin 3)	0.7700673110034709	-0.03994379203164237	0.880104
Community Structure Histogram (Bin 7)	0.7713271111386225	-0.039718832666532145	0.880104
Node Degree Histogram (Bin 4)	0.83932745560569	-0.027713994197257775	0.880104
Community Structure Histogram (Bin 9)	0.8593305351279226	-0.024225808761070076	0.944401
Clustering Coefficient Histogram (Bin 1)	0.8597105255710634	-0.02415970029719428	0.944401
Community Structure (Mean)	0.8701226195669738	-0.022350349476617248	0.944401
Clustering Coefficient (Median)	0.9012997009150375	0.01695402965490783	0.959716
Clustering Coefficient (Standard Deviation)	0.9124101490246147	0.015037577100455153	0.959716
Clustering Coefficient Histogram (Bin 2)	0.9253695398766717	-0.012805796578384359	0.959716
Deep-learning-derived pCR scores (Mean)	0.927365922629059	-0.012462301914569715	0.959716
Community Structure (Median)	0.9677662977064702	-0.005524571808104602	0.986861
Clustering Coefficient Histogram (Bin 8)	0.9757728105127185	-0.0041518483307472825	0.986861
Clustering Coefficient (Mean)	0.9975908628819166	0.00041279623413014143	0.997591

## Sheet: Purdue sTILs
Feature Name	P_value	correlation	P value (FDR-adjusted)
Clustering Coefficient Histogram (Bin 10)	0.0015317813668501875	-0.413614	0.012796760282817
Degree Centrality Histogram (Bin 8)	0.018744955316544513	-0.31322281846445754	0.0425121
Katz Centrality Histogram (Bin 8)	0.018744955316544513	-0.31322281846445754	0.0425121
Degree Centrality Histogram (Bin 3)	0.02152623431980283	-0.3066421382213985	0.0425121
Katz Centrality Histogram (Bin 3)	0.02152623431980283	-0.3066421382213985	0.0425121
Closeness Centrality Histogram (Bin 10)	0.02974051823463078	-0.2907022238478704	0.0425121
Community Structure Histogram (Bin 9)	0.03936775789539504	-0.2761712588902088	0.0425121
Degree Centrality Histogram (Bin 2)	0.04161290530547626	-0.2732134344087336	0.103512
Katz Centrality Histogram (Bin 2)	0.04161290530547626	-0.2732134344087336	0.103512
Degree Centrality Histogram (Bin 5)	0.041874070881762655	-0.2728779592051742	0.103512
Katz Centrality Histogram (Bin 5)	0.041874070881762655	-0.2728779592051742	0.103512
Degree Centrality Histogram (Bin 6)	0.04224296603163428	-0.2724070221846989	0.103512
Katz Centrality Histogram (Bin 6)	0.04224296603163428	-0.2724070221846989	0.103512
Closeness Centrality (Minimum)	0.044778416907028266	0.2692585853841152	0.103512
Degree Centrality Histogram (Bin 9)	0.045245658195984736	-0.2686944205669285	0.103512
Katz Centrality Histogram (Bin 9)	0.045245658195984736	-0.2686944205669285	0.103512
Closeness Centrality (Median)	0.05331216660299045	0.25963423243721007	0.182507
Community Structure Histogram (Bin 2)	0.05423572293585864	-0.2586696373948934	0.182507
Closeness Centrality (Mean)	0.057303754094666516	0.25555799516313843	0.182507
Community Structure Histogram (Bin 5)	0.06086460646886227	-0.25211101739450764	0.182507
Degree Centrality (Maximum)	0.06435130589088565	-0.24888974640661277	0.182507
Degree Centrality (Mean)	0.06435130589088565	-0.24888974640661277	0.182507
Degree Centrality (Median)	0.06435130589088565	-0.24888974640661277	0.182507
Degree Centrality (Standard Deviation)	0.06435130589088565	-0.24888974640661277	0.182507
Katz Centrality (Maximum)	0.06435130589088565	-0.24888974640661277	0.182507
Katz Centrality (Mean)	0.06435130589088565	-0.24888974640661277	0.182507
Katz Centrality (Median)	0.06435130589088565	-0.24888974640661277	0.182507
Katz Centrality (Standard Deviation)	0.06435130589088565	-0.24888974640661277	0.182507
Closeness Centrality Histogram (Bin 6)	0.06580713649046978	-0.2475861051866431	0.182507
Closeness Centrality Histogram (Bin 7)	0.06873256256807175	-0.24503480707057818	0.182507
Community Structure Histogram (Bin 1)	0.07386813265135309	-0.24075840898336928	0.182507
Community Structure Histogram (Bin 10)	0.07456998382846772	-0.24019251084963752	0.182507
Network Density	0.07533883422414955	0.23957742460336395	0.182507
Degree Centrality Histogram (Bin 4)	0.07792643881507616	-0.2375432237786718	0.182507
Katz Centrality Histogram (Bin 4)	0.07792643881507616	-0.2375432237786718	0.182507
Degree Centrality Histogram (Bin 7)	0.0799359619358671	-0.23600004088843343	0.182507
Katz Centrality Histogram (Bin 7)	0.0799359619358671	-0.23600004088843343	0.182507
Closeness Centrality (Maximum)	0.08126982032771218	0.23499256585267425	0.182507
Community Structure (Maximum)	0.08150733200300957	-0.23481454182804848	0.182507
Clustering Coefficient Histogram (Bin 8)	0.08468181717561958	-0.23247351706298858	0.182507
Community Structure (Standard Deviation)	0.08503161850217511	-0.23221980217269048	0.182507
Community Structure Histogram (Bin 6)	0.08780330581442018	-0.2302379175707127	0.183969
Closeness Centrality Histogram (Bin 4)	0.0899064833449236	-0.22876652940955672	0.183995
Node Degree (Mean)	0.09520914965035285	-0.22517271025238228	0.190418
Degree Centrality Histogram (Bin 10)	0.10190828801400821	-0.2208487171672459	0.193763
Katz Centrality Histogram (Bin 10)	0.10190828801400821	-0.2208487171672459	0.193763
Community Structure (Mean)	0.10640445131042453	-0.21806858074716223	0.193763
Closeness Centrality Histogram (Bin 5)	0.10778378281917483	-0.21723387199300045	0.193763
Community Structure (Median)	0.10789052324152694	-0.21716962102268947	0.193763
Degree Centrality Histogram (Bin 1)	0.11430125273239478	-0.21339728249497109	0.194863
Katz Centrality Histogram (Bin 1)	0.11430125273239478	-0.21339728249497109	0.194863
Closeness Centrality Histogram (Bin 3)	0.11514603074632271	-0.21291235990408744	0.194863
Closeness Centrality (Standard Deviation)	0.12864564374548407	0.2055079447258038	0.2136
Node Degree Histogram (Bin 9)	0.13573622398042973	-0.20185220667384127	0.2212
Clustering Coefficient (Mean)	0.14054619423263778	-0.19945318607116946	0.224874
Node Degree (Median)	0.14952381698870912	-0.1951347562056357	0.234966
Community Structure Histogram (Bin 3)	0.17377225505224314	-0.18435773409110878	0.268058
Clustering Coefficient Histogram (Bin 1)	0.17667484366249395	-0.1831429569263803	0.268058
Closeness Centrality Histogram (Bin 8)	0.18025478868227546	-0.18166444017573077	0.268855
Node Degree Histogram (Bin 3)	0.18919399874003873	0.1780628093927383	0.274876
Clustering Coefficient (Maximum)	0.19053897230457004	-0.17753155702487364	0.274876
Node Degree Histogram (Bin 5)	0.19699805691461636	-0.1750169575323489	0.274896
Node Degree Histogram (Bin 7)	0.19744492509718295	-0.1748451727041058	0.274896
Community Structure Histogram (Bin 8)	0.1999242827274851	-0.17389704681847842	0.274896
Node Degree Histogram (Bin 10)	0.212117574563777	-0.16935161093450887	0.287175
Closeness Centrality Histogram (Bin 2)	0.22286576563048316	-0.16549474753308224	0.297154
Clustering Coefficient (Median)	0.27027016490984185	-0.14986606719705575	0.354982
Clustering Coefficient Histogram (Bin 6)	0.29797080155517214	-0.14157311282489835	0.385609
Clustering Coefficient Histogram (Bin 2)	0.3174883907959821	-0.13602733443714143	0.404913
Clustering Coefficient Histogram (Bin 3)	0.34053958350348335	-0.12975026786991134	0.428107
Clustering Coefficient Histogram (Bin 9)	0.34848137203347784	-0.1276494427195504	0.431921
Node Degree Histogram (Bin 8)	0.37887679567076993	0.11986943047292865	0.463072
Closeness Centrality Histogram (Bin 9)	0.395838720713073	-0.11569026884966024	0.477175
Clustering Coefficient Histogram (Bin 4)	0.4332349747458566	-0.10683134448939326	0.51057
Clustering Coefficient (Standard Deviation)	0.4351451859225407	-0.10639075921714657	0.51057
Clustering Coefficient Histogram (Bin 7)	0.4498896467226495	-0.10302571668699408	0.520925
Deep-learning-derived pCR scores (Mean)	0.4627910004136768	0.1001308611243188	0.528904
Clustering Coefficient Histogram (Bin 5)	0.47915085189618134	-0.09652209091707514	0.54058
Community Structure Histogram (Bin 4)	0.5014811655073734	-0.09170000361922576	0.558612
Community Structure Histogram (Bin 7)	0.5102597113953615	-0.0898348599557696	0.561286
Node Degree (Maximum)	0.5234652332000245	-0.0870595310731351	0.566007
Node Degree (Standard Deviation)	0.5274158981882617	0.08623607585640987	0.566007
Deep-learning-derived pCR scores (Standard Deviation)	0.6235401746531966	-0.06702910020296961	0.661103
Node Degree Histogram (Bin 4)	0.7333224216145806	-0.046554508723996704	0.768243
Node Degree Histogram (Bin 2)	0.7941901594384886	0.03565373852421848	0.816337
Closeness Centrality Histogram (Bin 1)	0.7977836542827101	-0.03501767768194802	0.816337
Node Degree Histogram (Bin 6)	0.8779007213848207	0.021001214577240437	0.887992
Clustering Coefficient (Minimum)	0.9608881637519694	-0.006704261166636686	0.960888

## Sheet: Purdue TILs
Feature Name	P_value	correlation	P value (FDR-adjusted)
Clustering Coefficient Histogram (Bin 10)	0.12087553393355774	-0.202426	0.242728812142429
Community Structure Histogram (Bin 8)	0.12345524322713662	-0.20106143896911768	0.242729
Node Degree (Mean)	0.16063164523592363	-0.18343789570734936	0.392142
Community Structure (Standard Deviation)	0.16427279108178577	-0.1818815790992415	0.392142
Community Structure Histogram (Bin 10)	0.17116286983753246	-0.17900446019563984	0.392142
Node Degree Histogram (Bin 2)	0.17622370956849345	0.1769445701494946	0.392142
Community Structure (Median)	0.19504843528597773	-0.16963862723509351	0.392142
Community Structure (Mean)	0.20291643955712324	-0.16673454048218211	0.392142
Closeness Centrality Histogram (Bin 1)	0.2035599401843586	-0.16650058843762053	0.392142
Community Structure Histogram (Bin 6)	0.21148443649657564	-0.16366154234796937	0.462443
Clustering Coefficient Histogram (Bin 9)	0.22509002344224655	-0.15895684178099478	0.462443
Degree Centrality Histogram (Bin 6)	0.23724019691280862	-0.1549199521454733	0.462443
Katz Centrality Histogram (Bin 6)	0.23724019691280862	-0.1549199521454733	0.462443
Community Structure (Maximum)	0.24457367531752897	-0.15255195505193406	0.462443
Clustering Coefficient (Minimum)	0.24534062741200843	0.1523071273243458	0.462443
Community Structure Histogram (Bin 3)	0.2579651705631848	-0.14834993200665222	0.462443
Degree Centrality Histogram (Bin 10)	0.27009599133074136	-0.14466891894259637	0.462443
Katz Centrality Histogram (Bin 10)	0.27009599133074136	-0.14466891894259637	0.462443
Degree Centrality Histogram (Bin 8)	0.27781624802878174	-0.1423835136570093	0.462443
Katz Centrality Histogram (Bin 8)	0.27781624802878174	-0.1423835136570093	0.462443
Degree Centrality Histogram (Bin 1)	0.29047724810084863	-0.13872486460709943	0.622152
Katz Centrality Histogram (Bin 1)	0.29047724810084863	-0.13872486460709943	0.622152
Node Degree (Median)	0.2943685553492106	-0.13762149912290184	0.622152
Degree Centrality Histogram (Bin 3)	0.3049102559649589	-0.13467939843676602	0.622152
Katz Centrality Histogram (Bin 3)	0.3049102559649589	-0.13467939843676602	0.622152
Degree Centrality Histogram (Bin 5)	0.3184834155541098	-0.13098641699081978	0.724218
Katz Centrality Histogram (Bin 5)	0.3184834155541098	-0.13098641699081978	0.724218
Degree Centrality (Maximum)	0.32352124447596897	-0.12964137262786057	0.724218
Degree Centrality (Mean)	0.32352124447596897	-0.12964137262786057	0.724218
Degree Centrality (Median)	0.32352124447596897	-0.12964137262786057	0.724218
Degree Centrality (Standard Deviation)	0.32352124447596897	-0.12964137262786057	0.724218
Katz Centrality (Maximum)	0.32352124447596897	-0.12964137262786057	0.724218
Katz Centrality (Mean)	0.32352124447596897	-0.12964137262786057	0.724218
Katz Centrality (Median)	0.32352124447596897	-0.12964137262786057	0.724218
Katz Centrality (Standard Deviation)	0.32352124447596897	-0.12964137262786057	0.724218
Network Density	0.3418384847260233	0.12485948920860476	0.724218
Clustering Coefficient Histogram (Bin 1)	0.3448111912826921	-0.12409869262931439	0.724218
Degree Centrality Histogram (Bin 2)	0.3580259221672958	-0.12076492990147719	0.724218
Katz Centrality Histogram (Bin 2)	0.3580259221672958	-0.12076492990147719	0.724218
Clustering Coefficient Histogram (Bin 5)	0.35838862608299926	-0.12067450494006474	0.724218
Closeness Centrality Histogram (Bin 5)	0.36248420930818903	-0.11965730589783366	0.724218
Closeness Centrality Histogram (Bin 8)	0.36961913298020166	-0.11790183553906473	0.724218
Clustering Coefficient (Mean)	0.375755457274935	0.11640840181503484	0.724218
Closeness Centrality (Maximum)	0.3866848511941837	0.11378429704622135	0.724218
Community Structure Histogram (Bin 1)	0.40133451695153943	-0.11033510799733622	0.724218
Degree Centrality Histogram (Bin 9)	0.4020105201015608	-0.11017774660705792	0.724218
Katz Centrality Histogram (Bin 9)	0.4020105201015608	-0.11017774660705792	0.724218
Node Degree Histogram (Bin 3)	0.40818629391282013	-0.10874722518630493	0.724218
Clustering Coefficient Histogram (Bin 6)	0.41029014002967623	-0.10826277630321417	0.724218
Closeness Centrality (Median)	0.4224736694373691	0.10548505952199881	0.724218
Community Structure Histogram (Bin 9)	0.45054933711102996	-0.09925246366970152	0.724218
Node Degree Histogram (Bin 7)	0.4544065368534457	-0.09841328446822929	0.724218
Node Degree Histogram (Bin 9)	0.4575434642942857	-0.09773368841837027	0.724218
Closeness Centrality (Minimum)	0.4579345517701998	0.0976491407334509	0.724218
Clustering Coefficient Histogram (Bin 4)	0.4681573134078446	-0.095452903896072	0.724218
Closeness Centrality (Mean)	0.47918490823003823	0.09311255791848663	0.724218
Community Structure Histogram (Bin 5)	0.49467974933633696	-0.08987191968672713	0.724218
Closeness Centrality (Standard Deviation)	0.5113079830592295	0.08645246825396459	0.724218
Degree Centrality Histogram (Bin 4)	0.5113770583021627	-0.086438383389052	0.724218
Katz Centrality Histogram (Bin 4)	0.5113770583021627	-0.086438383389052	0.724218
Closeness Centrality Histogram (Bin 7)	0.5114064176569819	-0.08643239712986936	0.724218
Clustering Coefficient Histogram (Bin 7)	0.5381637443343431	-0.08104659308714177	0.724218
Closeness Centrality Histogram (Bin 9)	0.5539876495214577	-0.07792333086354182	0.724218
Degree Centrality Histogram (Bin 7)	0.5574307358872517	-0.07724944299957219	0.724218
Katz Centrality Histogram (Bin 7)	0.5574307358872517	-0.07724944299957219	0.724218
Closeness Centrality Histogram (Bin 2)	0.5625373526338627	-0.0762535857371956	0.724218
Deep-learning-derived pCR scores (Mean)	0.5627046841937462	-0.07622102616064091	0.724218
Closeness Centrality Histogram (Bin 10)	0.5683517730404597	-0.07512485651643816	0.724218
Closeness Centrality Histogram (Bin 4)	0.5696092790724283	-0.07488145224375141	0.724218
Community Structure Histogram (Bin 7)	0.5830276396815133	-0.07229945659474352	0.724218
Node Degree Histogram (Bin 8)	0.5869459174409619	-0.07155062486217169	0.72553
Community Structure Histogram (Bin 4)	0.6183630303612703	-0.06562477295967295	0.72553
Node Degree Histogram (Bin 10)	0.6292398466319944	-0.06360362525302382	0.753895
Closeness Centrality Histogram (Bin 3)	0.6497119040214663	-0.05983829238910243	0.756788
Community Structure Histogram (Bin 2)	0.6926712279999757	-0.05208531946299585	0.770991
Node Degree (Minimum)	0.7238891722152982	0.04656113364882191	0.811154
Node Degree Histogram (Bin 5)	0.7254759753123294	-0.04628253797858588	0.827787
Node Degree (Standard Deviation)	0.7353039321969224	0.04456146949450724	0.827787
Clustering Coefficient (Median)	0.7520405843425193	0.04164734045068387	0.82838
Clustering Coefficient (Standard Deviation)	0.7627119768426394	-0.039799666256105024	0.836645
Deep-learning-derived pCR scores (Standard Deviation)	0.826732211097521	-0.028860388546262095	0.838042
Closeness Centrality Histogram (Bin 6)	0.8588595085177918	-0.023447346867395833	0.897307
Node Degree Histogram (Bin 4)	0.8827645495432037	0.019444975513804943	0.920946
Node Degree (Maximum)	0.9127029589511574	-0.014456522991946722	0.93531
Clustering Coefficient Histogram (Bin 3)	0.9278689417035885	-0.011937612239254844	0.952774
Node Degree Histogram (Bin 6)	0.9313631783733405	-0.011357889471739475	0.952774
Clustering Coefficient Histogram (Bin 2)	0.9560628249931876	-0.0072654725655781575	0.966927
Clustering Coefficient Histogram (Bin 8)	0.987122487098156	-0.002128473095586213	0.987122
