# Supplementary material for: Hierarchical Tissue-Specific Modeling of Pathology Images Predicts Response in HER2+ Breast Cancer
Source: Cyborg Bionic Syst. 2026 Apr 22;7:0554. doi: 10.34133/cbsystems.0554 (PMC13100347; doi:10.34133/cbsystems.0554)
Supplement: Supplementary 1 — Sections S1 to S8 Figs. S1 and S2 Tables S1 to S7 Data Files S1 to S5 References [64–69] [file cbsystems.0554.f1.zip › Data files S5.xlsx]

## Sheet: Yale Patient Node Counts
Patients	Tumor	Stroma	iTILs	sTILs	TILs
O09-03495	17	176		13	14
O10-12717	195	169	48	27	61
O14-02301	24	54	10	12	18
O16-11870	136	94	102	46	121
O16-18464	65	146	28	42	57
O17-01529	90	90	63	39	79
O18-12772	37	100	25	89	96
S08-31466	65	45	28	17	29
S09-15833	59	201	23	63	68
S09-19750	96	173	18	34	41
S10-00647	45	62		4	7
S10-09633	185	88	78	24	84
S11-15267	34	95	9	22	27
S11-24835	178	106	52	36	63
S12-07776	34	64	7	12	13
S12-22754	183	175	134	84	165
S12-28303	170	105	17	14	22
S12-35886	22	50		8	8
S13-07627	107	125	25	26	39
S13-08586	448	804	60	53	84
S13-11381	33	80	6	9	11
S13-15979	105	195	35	36	51
S13-31494	59	120	14	13	20
S13-33035	34	179	9	26	27
S14-01774	9	29		6	5
S14-04504	57	39	12	7	15
S14-12226	47	248	8	17	19
S14-12770	288	104	72	20	78
S14-12928	83	290	5	36	36
S14-13440	24	17	6		6
S14-13994	251	232	99	74	135
S14-15197	48	80	11	4	13
S14-16118	68	178	15	45	48
S15-00942	116	101	41	22	46
S15-02790	102	142	10	20	28
S15-03056	52	37	12	6	15
S15-05781	97	96	30	17	34
S15-05979	108	97	11	11	17
S15-06857	55	27	5		5
S15-10140	101	72
S15-12411	298	203	18	13	27
S15-12838	33	226	13	34	46
S15-13623	207	186	64	34	77
S15-14834	165	130	35	31	49
S15-15318	120	120	47	39	62
S15-20350	186	94	88	31	96
S15-27036	183	327	32	33	52
S15-28568	57	107	28	28	42
S16-00356	129	148	74	83	125
S16-01567	224	144	45	22	51
S16-06544	168	59	81	28	86
S16-08071	190	80	37	12	39
S16-11632	148	131	45	39	66
S16-12501	107	95	9		10
S16-19596	145	157	35	33	54
S16-20727	121	72	30	17	39
S16-23506	63	45	8	10	14
S16-28041	333	151	167	65	187
S16-28729	35	40	8	10	14
S16-29941	56	125	11	21	25
S16-30001	110	148	67	61	89
S16-30545	77	129	5	11	15
S16-32975	55	55			5
S17-00215	81	78	25	28	41
S17-00970	163	108	55	45	65
S17-08236	54	37	10	14	21
S17-08865	88	47	13	5	13
S17-08918	171	72	48	18	54
S17-14190	170	145	16	5	16
S17-14334	71	73	30	20	34
S17-20728	118	137	8	13	17
S17-22163	243	362	88	137	177
S18-03825	238	131	93	58	111
S18-03934	117	184	47	37	59
S18-05363	60	54	24	16	28
S18-09519	22	51	8	12	18
S18-10074	147	116	56	48	75
S18-12553	124	249	15	32	38
S18-15441	142	107	28	25	43
S18-18704	260	144	73	36	84
S18-25097	272	172	46	40	65
S18-27506	93	95	31	25	40
S18-30424	133	148	12	13	17
S18-31022	75	91	11	15	17
S18-32412	286	199	85	47	106

## Sheet: Purdue Patient Node Counts
Patients	Tumor	Stroma	iTILs	sTILs	TILs
61	265	182	24	16	32
62	17	12
63	92	71	6	5	10
64	37	38	9	8	10
65	140	112	23	26	33
66	127	149			4
67	263	120	39	13	42
68	348	343	19	12	24
69	315	200	20	6	24
70	568	415	127	40	143
71	650	523	53	41	79
72	632	880	103	142	191
73	376	289	54	48	78
74	92	118	15	19	22
75	300	207	43	43	63
76	136	98	12	5	16
77	286	268	36	16	45
78	110	94	8	8	11
79	220	207	19	12	27
80	152	139	141	142	220
82	280	145	19	7	21
83	344	161	32	18	38
84	62	75	15	15	22
85	353	101	18		18
86	1710	653	515	178	563
87	204	84	23	11	28
88	256	166	33	32	53
89	323	209	45	34	61
90	231	121	171	45	180
91	491	239	104	30	118
92	145	93	9		12
93	145	85	17	13	20
94	82	106		5	6
95	274	422	14	27	39
96	204	253			5
97	628	188	68	17	71
98	270	136	29	10	28
99	337	196	57	29	65
101	93	91	19	17	26
102	194	87	52	16	56
103	490	246	98	72	126
104	1017	660	166	115	228
105	263	126	53	21	59
106	298	169	42	32	50
107	266	184	26	18	35
108	239	109	117	46	134
109	459	348	63	41	79
110	13	35	4	5	8
111	212	111	32	12	36
112	346	208	171	99	207
113	281	175	127	75	146
114	209	111	8	6	13
115	81	120	9	12	19
116	149	231	19	22	34
117	595	286	151	75	179
118	100	174	9	6	11
119	59	71
120	65	140	15	8	22
121	245	304	25	37	47
122	21	86		22	22
123	178	297	31	68	76
124	116	88	10	19	23

## Sheet: Yale Node Count Summary
Tissue	Mean	Std	Min	Max	Count
Tumor	120.765	83.816	9	448	85
Stroma	130.082	99.869	17	804	85
iTILs	36.671	32.364	5	167	79
sTILs	29.531	22.755	4	137	81
TILs	48.976	39.67	5	187	84

## Sheet: Purdue Node Count Summary
Tissue	Mean	Std	Min	Max	Count
Tumor	281.516	261.54	13	1710	62
Stroma	199.274	157.924	12	880	62
iTILs	56.554	78.121	4	515	56
sTILs	34.232	37.509	5	178	56
TILs	67.633	87.666	4	563	60
